# Supplementary material for: Detecting QTLs and putative candidate genes involved in budbreak and flowering time in an apple multiparental population
Source: J Exp Bot. 2016 Mar 31;67(9):2875–88. doi: 10.1093/jxb/erw130 (PMC4861029; doi:10.1093/jxb/erw130)
Supplement: Supplementary Data [file supp_erw130_supplementary_table_S3.xlsx]

## Sheet: QTL_LG7_54-88cM
	Apple Genome version 3																	Apple Genome Version 1
MDP	MDC_V3	version3	Match-V 3	start_MDC-V3	stop_MDC-V3	length_MDC-V3	Sens-V3	ID_MDP_V3	CHR_V3	Start_CHR_V3	Stop_CHR_V3	scaffold	Path1	Path2	Path3	Path4	Path5	Query ID	Scaffold ID	Transcript Start	Transcript Stop	Transcript Length	Match ID	Organism	Description	Percent Identity	Length of Overlap	# Mismatches	# Gaps	Query Begin Index	Query End Index	Match Begin Index	Match End Index	E-value	Score
MDP0000319415	MDC053127.000	Malus_x_domestica_v3.0.a1	cDNA_match	23903	23937	100	-	ID=MDP0000319415.path1	chr7	25100805	25129001	Parent=Scaffold315250	MDP0000319415					MDP0000319415	chr8	6492933	6500164	7232	AT2G28880.1	Arabidopsis thaliana	emb1997 (embryo defective 1997); anthranilate synthase/ catalytic/ oxo-acid-lyase	61.69	924	329	9	30	942	3	912	0	1079
MDP0000593675	MDC053127.000	Malus_x_domestica_v3.0.a1	cDNA_match	14911	15061	100	-	ID=MDP0000593675.path1	chr7	25100805	25129001	Parent=Scaffold315250	MDP0000593675					MDP0000593675	chr8	6501810	6502527	718	AT1G48850.3	Arabidopsis thaliana	EMB1144 (embryo defective 1144); chorismate synthase	65.62	64	22	0	38	101	34	97	1e-21	98.2
MDP0000264634	MDC001065.312	Malus_x_domestica_v3.0.a1	cDNA_match	10884	11244	100	-	ID=MDP0000264634.path1	chr7	25136281	25159625	Parent=Scaffold318923	MDP0000264634					MDP0000264634	chr10	4850807	4855114	4308	AT3G07990.1	Arabidopsis thaliana	SCPL27 (serine carboxypeptidase-like 27); serine-type carboxypeptidase	78.81	387	81	1	24	409	26	412	0	654
MDP0000429101	MDC016907.372	Malus_x_domestica_v3.0.a1	cDNA_match	3206	4510	92	+	ID=MDP0000429101.path4	chr7	25167899	25172430	Parent=Scaffold305233				MDP0000429101		MDP0000429101	chr11	10699980	10701308	1329	ATMG00860.1	Arabidopsis thaliana	hypothetical protein	42.73	110	60	2	335	442	1	109	2e-21	100
MDP0000504101	MDC016907.372	Malus_x_domestica_v3.0.a1	cDNA_match	1694	1757	100	-	ID=MDP0000504101.path3	chr7	25167899	25172430	Parent=Scaffold305233			MDP0000504101			MDP0000504101	chr17	11565681	11565987	307	AT2G24120.1	Arabidopsis thaliana	SCA3 (SCABRA 3); DNA binding / DNA-directed RNA polymerase	54.17	72	20	1	32	90	203	274	4e-18	86.3
MDP0000440507	MDC015392.179	Malus_x_domestica_v3.0.a1	cDNA_match	176	579	92	+	ID=MDP0000440507.path3	chr7	25280474	25283119	Parent=Scaffold305233			MDP0000440507			MDP0000440507	chr11	29688473	29690029	1557	AT3G42170.1	Arabidopsis thaliana	DNA binding	33.96	106	66	2	37	142	568	669	2e-10	61.6
MDP0000599911	MDC015392.179	Malus_x_domestica_v3.0.a1	cDNA_match	166	666	90	+	ID=MDP0000599911.path4	chr7	25280474	25283119	Parent=Scaffold305233				MDP0000599911		MDP0000599911	chr4	1593915	1602262	8348	AT3G42170.1	Arabidopsis thaliana	DNA binding	35.14	111	67	3	30	139	568	674	1e-11	66.2
MDP0000377292	MDC006126.328	Malus_x_domestica_v3.0.a1	cDNA_match	2143	3390	97	+	ID=MDP0000377292.path3	chr7	25286054	25290169	Parent=Scaffold305233			MDP0000377292			MDP0000377292	chr11	2755112	2756359	1248	ATMG00750.1	Arabidopsis thaliana	hypothetical protein	58.93	56	23	0	70	125	35	90	1e-13	74.3
MDP0000520226	MDC006126.328	Malus_x_domestica_v3.0.a1	cDNA_match	310	3390	97	+	ID=MDP0000520226.path2	chr7	25286054	25290169	Parent=Scaffold305233		MDP0000520226				MDP0000520226	chr7	20554916	20557993	3078	ATMG00750.1	Arabidopsis thaliana	hypothetical protein	66.07	56	19	0	680	735	35	90	1e-17	89.4
MDP0000197716	MDC012509.415	Malus_x_domestica_v3.0.a1	cDNA_match	3518	3593	100	-	ID=MDP0000197716.path1	chr7	25435959	25439928	Parent=Scaffold305233	MDP0000197716					MDP0000197716	chr7	20700446	20703757	3312	AT5G38280.1	Arabidopsis thaliana	PR5K; kinase/ transmembrane receptor protein serine/threonine kinase	48.25	315	145	5	83	386	320	627	2e-85	313
MDP0000215259	MDC012509.415	Malus_x_domestica_v3.0.a1	cDNA_match	1776	1947	98	-	ID=MDP0000215259.path2	chr7	25435959	25439928	Parent=Scaffold305233		MDP0000215259				MDP0000215259	chr7	20691220	20695596	4377	AT4G18250.1	Arabidopsis thaliana	receptor serine/threonine kinase, putative	43.77	313	125	6	173	435	501	812	8e-69	258
MDP0000147759	MDC005386.449	Malus_x_domestica_v3.0.a1	cDNA_match	2287	2345	100	+	ID=MDP0000147759.path1	chr7	25475942	25482158	Parent=Scaffold305233	MDP0000147759					MDP0000147759	chr7	20742434	20745796	3363	AT4G23160.1	Arabidopsis thaliana	protein kinase family protein	32.61	417	200	8	326	665	85	497	8e-56	215
MDP0000260235	MDC005386.449	Malus_x_domestica_v3.0.a1	cDNA_match	4046	4238	94	+	ID=MDP0000260235.path5	chr7	25475942	25482158	Parent=Scaffold305233					MDP0000260235	MDP0000260235	chr16	20487482	20488895	1414	AT4G23160.1	Arabidopsis thaliana	protein kinase family protein	46.77	62	33	0	5	66	94	155	7e-13	70.1
MDP0000173609	MDC012509.418	Malus_x_domestica_v3.0.a1	cDNA_match	4588	5388	97	+	ID=MDP0000173609.path3	chr7	25518455	25524119	Parent=Scaffold305233			MDP0000173609			MDP0000173609	chr6	8783503	8784303	801	AT1G66920.2	Arabidopsis thaliana		52.5	240	109	3	1	237	355	592	3e-71	265
MDP0000191969	MDC012509.418	Malus_x_domestica_v3.0.a1	cDNA_match	3233	3920	96	+	ID=MDP0000191969.path2	chr7	25518455	25524119	Parent=Scaffold305233		MDP0000191969				MDP0000191969	chr7	20779119	20781264	2146	AT1G66920.2	Arabidopsis thaliana		39.49	395	212	9	193	563	200	591	2e-71	267
MDP0000201680	MDC012509.418	Malus_x_domestica_v3.0.a1	cDNA_match	3348	3414	98	+	ID=MDP0000201680.path3	chr7	25518455	25524119	Parent=Scaffold305233			MDP0000201680			MDP0000201680	chr2	31918372	31919739	1368	AT1G66920.1	Arabidopsis thaliana	serine/threonine protein kinase, putative	32.83	265	145	8	49	294	112	362	2e-19	93.2
MDP0000285161	MDC012509.418	Malus_x_domestica_v3.0.a1	cDNA_match	3233	3920	96	+	ID=MDP0000285161.path2	chr7	25518455	25524119	Parent=Scaffold305233		MDP0000285161				MDP0000285161	chr0	40021232	40023391	2160	AT1G66920.2	Arabidopsis thaliana		43.77	409	204	9	193	586	200	597	4e-85	312
MDP0000386624	MDC012509.418	Malus_x_domestica_v3.0.a1	cDNA_match	3233	3920	100	+	ID=MDP0000386624.path1	chr7	25518455	25524119	Parent=Scaffold305233	MDP0000386624					MDP0000386624	chr7	20785893	20788048	2156	AT1G66920.1	Arabidopsis thaliana	serine/threonine protein kinase, putative	44.47	398	204	8	190	575	197	589	6e-87	318
MDP0000411824	MDC012509.418	Malus_x_domestica_v3.0.a1	cDNA_match	3233	3920	96	+	ID=MDP0000411824.path2	chr7	25518455	25524119	Parent=Scaffold305233		MDP0000411824				MDP0000411824	chr2	28841048	28843059	2012	AT1G66920.2	Arabidopsis thaliana		49.02	306	138	5	253	545	266	566	2e-74	276
MDP0000648787	MDC010408.173	Malus_x_domestica_v3.0.a1	cDNA_match	7403	7534	100	-	ID=MDP0000648787.path1	chr7	25585111	25596795	Parent=Scaffold305233	MDP0000648787					MDP0000648787	chr7	20855432	20856850	1419	ATMG00860.1	Arabidopsis thaliana	hypothetical protein	40	65	39	0	1	65	54	118	3e-08	55.8
MDP0000205049	MDC010757.403	Malus_x_domestica_v3.0.a1	cDNA_match	6769	6856	100	-	ID=MDP0000205049.path3	chr7	25586784	25595316	Parent=Scaffold305233			MDP0000205049			MDP0000205049	chr7	20854132	20856281	2150	AT5G36930.1	Arabidopsis thaliana	disease resistance protein (TIR-NBS-LRR class), putative	33.99	253	152	8	31	272	381	629	4e-23	105
MDP0000287797	MDC010757.403	Malus_x_domestica_v3.0.a1	cDNA_match	8072	8133	100	-	ID=MDP0000287797.path1	chr7	25586784	25595316	Parent=Scaffold305233	MDP0000287797					MDP0000287797	chr7	20853967	20859122	5156	AT5G36930.1	Arabidopsis thaliana	disease resistance protein (TIR-NBS-LRR class), putative	42.95	156	85	4	112	266	381	533	4e-23	106
MDP0000291647	MDC010757.403	Malus_x_domestica_v3.0.a1	cDNA_match	8072	8133	98	-	ID=MDP0000291647.path2	chr7	25586784	25595316	Parent=Scaffold305233		MDP0000291647				MDP0000291647	chr7	20852485	20858384	5900	AT5G36930.1	Arabidopsis thaliana	disease resistance protein (TIR-NBS-LRR class), putative	42.76	145	80	3	112	256	381	522	6e-22	102
MDP0000617629	MDC008789.315	Malus_x_domestica_v3.0.a1	cDNA_match	13506	13777	100	-	ID=MDP0000617629.path1	chr7	25596831	25615860	Parent=Scaffold305233	MDP0000617629					MDP0000617629	chr7	20872312	20874813	2502	AT5G48760.2	Arabidopsis thaliana	60S ribosomal protein L13A (RPL13aD)	88.83	206	23	0	1	206	1	206	3e-100	360
MDP0000156587	MDC001601.431	Malus_x_domestica_v3.0.a1	cDNA_match	7145	7173	96	-	ID=MDP0000156587.path2	chr7	25623785	25631950	Parent=Scaffold305233		MDP0000156587				MDP0000156587	chr4	12224071	12225519	1449	AT5G02450.1	Arabidopsis thaliana	60S ribosomal protein L36 (RPL36C)	86.6	97	13	0	39	135	4	100	1e-43	171
MDP0000327175	MDC001601.431	Malus_x_domestica_v3.0.a1	cDNA_match	5640	5696	100	-	ID=MDP0000327175.path1	chr7	25623785	25631950	Parent=Scaffold305233	MDP0000327175					MDP0000327175	chr7	20891897	20893686	1790	AT5G02450.1	Arabidopsis thaliana	60S ribosomal protein L36 (RPL36C)	86.6	97	13	0	28	124	4	100	2e-43	170
MDP0000427047	MDC001601.431	Malus_x_domestica_v3.0.a1	cDNA_match	168	200	100	+	ID=MDP0000427047.path1	chr7	25623785	25631950	Parent=Scaffold305233	MDP0000427047					MDP0000427047	chr7	20888158	20888881	724	AT1G12060.1	Arabidopsis thaliana	ATBAG5 (ARABIDOPSIS THALIANA BCL-2-ASSOCIATED ATHANOGENE 5); protein binding	48.91	184	76	5	25	193	26	206	1e-39	159
MDP0000571533	MDC001601.431	Malus_x_domestica_v3.0.a1	cDNA_match	168	198	87	+	ID=MDP0000571533.path2	chr7	25623785	25631950	Parent=Scaffold305233		MDP0000571533				MDP0000571533	chr10	32340705	32341449	745	AT1G12060.1	Arabidopsis thaliana	ATBAG5 (ARABIDOPSIS THALIANA BCL-2-ASSOCIATED ATHANOGENE 5); protein binding	54.4	193	74	4	21	202	26	215	5e-51	197
MDP0000570445	MDC006005.267	Malus_x_domestica_v3.0.a1	cDNA_match	1549	1699	97	+	ID=MDP0000570445.path5	chr7	25748139	25752514	Parent=Scaffold305233					MDP0000570445	MDP0000570445	chr0	107645062	107646926	1865	ATMG00810.1	Arabidopsis thaliana	hypothetical protein	34.15	82	53	1	49	129	3	84	3e-07	51.2
MDP0000626134	MDC006005.267	Malus_x_domestica_v3.0.a1	cDNA_match	163	1626	100	+	ID=MDP0000626134.path1	chr7	25748139	25752514	Parent=Scaffold305233	MDP0000626134					MDP0000626134	chr7	21012507	21013970	1464	AT4G23160.1	Arabidopsis thaliana	protein kinase family protein	44.05	84	47	0	403	486	130	213	7e-17	85.5
MDP0000626135	MDC006005.267	Malus_x_domestica_v3.0.a1	cDNA_match	1846	2865	100	+	ID=MDP0000626135.path1	chr7	25748139	25752514	Parent=Scaffold305233	MDP0000626135					MDP0000626135	chr7	21014190	21015209	1020	AT4G23160.1	Arabidopsis thaliana	protein kinase family protein	32.02	331	188	8	15	339	302	601	4e-29	125
MDP0000131219	MDC019622.269	Malus_x_domestica_v3.0.a1	cDNA_match	1789	2007	100	-	ID=MDP0000131219.path1	chr7	25750553	25754852	Parent=Scaffold305233	MDP0000131219					MDP0000131219	chr7	21015502	21016765	1264	AT5G51960.1	Arabidopsis thaliana	FUNCTIONS IN: molecular_function unknown; INVOLVED IN: biological_process unknown; LOCATED IN: cellular_component unknown; EXPRESSED IN: 22 plant structures; EXPRESSED DURING: 13 growth stages; CONTAINS InterPro DOMAIN/s: ATP synthase assembly factor FMC1, mitochondrial (InterPro:IPR018471); Has 18 Blast hits to 18 proteins in 7 species: Archae - 0; Bacteria - 0; Metazoa - 0; Fungi - 0; Plants - …	62.96	108	33	1	1	108	1	101	7e-32	132
MDP0000211188	MDC019622.269	Malus_x_domestica_v3.0.a1	cDNA_match	1789	2007	99	-	ID=MDP0000211188.path2	chr7	25750553	25754852	Parent=Scaffold305233		MDP0000211188				MDP0000211188	chr7	21017105	21018795	1691	AT5G51960.1	Arabidopsis thaliana	FUNCTIONS IN: molecular_function unknown; INVOLVED IN: biological_process unknown; LOCATED IN: cellular_component unknown; EXPRESSED IN: 22 plant structures; EXPRESSED DURING: 13 growth stages; CONTAINS InterPro DOMAIN/s: ATP synthase assembly factor FMC1, mitochondrial (InterPro:IPR018471); Has 18 Blast hits to 18 proteins in 7 species: Archae - 0; Bacteria - 0; Metazoa - 0; Fungi - 0; Plants - …	62.73	110	34	1	1	110	1	103	1e-33	137
MDP0000011202	MDC018841.202	Malus_x_domestica_v3.0.a1	cDNA_match	4437	4505	100	-	ID=MDP0000011202.path1	chr7	25750826	25760631	Parent=Scaffold305233	MDP0000011202					MDP0000011202	chr7	21016549	21019536	2988	AT2G38905.1	Arabidopsis thaliana	hydrophobic protein, putative / low temperature and salt responsive protein, putative	89.8	49	5	0	1	49	5	53	9e-18	85.1
MDP0000226107	MDC018841.202	Malus_x_domestica_v3.0.a1	cDNA_match	4437	4512	96	-	ID=MDP0000226107.path3	chr7	25750826	25760631	Parent=Scaffold305233			MDP0000226107			MDP0000226107	chr1	14371508	14371931	424	AT2G38905.1	Arabidopsis thaliana	hydrophobic protein, putative / low temperature and salt responsive protein, putative	92.59	54	4	0	1	54	1	54	8e-22	98.6
MDP0000252251	MDC013775.128	Malus_x_domestica_v3.0.a1	cDNA_match	2383	2820	100	+	ID=MDP0000252251.path1	chr7	25767152	25781307	Parent=Scaffold305233	MDP0000252251					MDP0000252251	chr7	21033740	21039940	6201	AT3G48990.1	Arabidopsis thaliana	AMP-dependent synthetase and ligase family protein	72	100	27	1	9	107	117	216	6e-26	115
MDP0000689933	MDC013775.128	Malus_x_domestica_v3.0.a1	cDNA_match	2383	2937	98	+	ID=MDP0000689933.path2	chr7	25767152	25781307	Parent=Scaffold305233		MDP0000689933				MDP0000689933	chr12	488739	489293	555	AT3G48990.1	Arabidopsis thaliana	AMP-dependent synthetase and ligase family protein	72.73	99	26	1	10	107	118	216	1e-26	115
MDP0000153032	MDC018211.424	Malus_x_domestica_v3.0.a1	cDNA_match	316	4161	100	+	ID=MDP0000153032.path1	chr7	25774609	25782710	Parent=Scaffold305233	MDP0000153032					MDP0000153032	chr7	21039130	21042975	3846	AT3G09670.2	Arabidopsis thaliana	PWWP domain-containing protein	53.72	188	86	1	620	806	197	384	4e-54	210
MDP0000254675	MDC022572.236	Malus_x_domestica_v3.0.a1	cDNA_match	14079	14523	100	-	ID=MDP0000254675.path1	chr7	25780849	25797945	Parent=Scaffold305233	MDP0000254675					MDP0000254675	chr7	21056452	21059577	3126	AT1G49380.1	Arabidopsis thaliana	cytochrome c biogenesis protein family	71.3	540	144	4	37	568	11	547	0	771
MDP0000762895	MDC022572.236	Malus_x_domestica_v3.0.a1	cDNA_match	4415	4673	100	+	ID=MDP0000762895.path1	chr7	25780849	25797945	Parent=Scaffold305233	MDP0000762895					MDP0000762895	chr7	21049469	21053344	3876	AT4G34350.1	Arabidopsis thaliana	HDR (4-HYDROXY-3-METHYLBUT-2-ENYL DIPHOSPHATE REDUCTASE); 4-hydroxy-3-methylbut-2-en-1-yl diphosphate reductase/ 4-hydroxy-3-methylbut-2-en-1-yl diphosphate synthase	77.04	466	101	2	1	460	1	466	0	716
MDP0000120214	MDC019622.281	Malus_x_domestica_v3.0.a1	cDNA_match	40168	40297	93	-	ID=MDP0000120214.path3	chr7	25782711	25825267	Parent=Scaffold305233			MDP0000120214			MDP0000120214	chr9	3721393	3723009	1617	AT5G15390.1	Arabidopsis thaliana	tRNA/rRNA methyltransferase (SpoU) family protein	72.08	240	61	4	84	318	68	306	4e-96	347
MDP0000213002	MDC019622.281	Malus_x_domestica_v3.0.a1	cDNA_match	40168	40297	93	-	ID=MDP0000213002.path3	chr7	25782711	25825267	Parent=Scaffold305233			MDP0000213002			MDP0000213002	chr17	4081701	4083947	2247	AT5G15390.1	Arabidopsis thaliana	tRNA/rRNA methyltransferase (SpoU) family protein	70.67	283	77	4	84	361	68	349	2e-111	399
MDP0000216583	MDC019622.281	Malus_x_domestica_v3.0.a1	cDNA_match	695	1650	100	-	ID=MDP0000216583.path1	chr7	25782711	25825267	Parent=Scaffold305233	MDP0000216583					MDP0000216583	chr7	21047274	21048566	1293	AT1G49290.1	Arabidopsis thaliana	unknown protein	54	100	43	2	291	387	237	336	4e-27	119
MDP0000216586	MDC019622.281	Malus_x_domestica_v3.0.a1	cDNA_match	13477	13718	100	+	ID=MDP0000216586.path1	chr7	25782711	25825267	Parent=Scaffold305233	MDP0000216586					MDP0000216586	chr7	21060393	21061850	1458	AT2G37060.3	Arabidopsis thaliana	NF-YB8 (NUCLEAR FACTOR Y, SUBUNIT B8); transcription factor	64.63	147	32	2	39	185	34	160	1e-47	186
MDP0000216590	MDC019622.281	Malus_x_domestica_v3.0.a1	cDNA_match	35883	36218	100	+	ID=MDP0000216590.path1	chr7	25782711	25825267	Parent=Scaffold305233	MDP0000216590					MDP0000216590	chr7	21082799	21083941	1143	AT2G24960.2	Arabidopsis thaliana	unknown protein	27.07	133	82	5	22	148	335	458	3e-07	52.8
MDP0000277518	MDC019622.281	Malus_x_domestica_v3.0.a1	cDNA_match	34120	34407	96	+	ID=MDP0000277518.path5	chr7	25782711	25825267	Parent=Scaffold305233					MDP0000277518	MDP0000277518	chr14	3406170	3408609	2440	AT5G41980.1	Arabidopsis thaliana	unknown protein	40.07	267	149	2	1	267	48	303	1e-50	198
MDP0000308970	MDC019622.281	Malus_x_domestica_v3.0.a1	cDNA_match	24458	24646	100	+	ID=MDP0000308970.path1	chr7	25782711	25825267	Parent=Scaffold305233	MDP0000308970					MDP0000308970	chr7	21071374	21082166	10793	AT3G54770.1	Arabidopsis thaliana	RNA recognition motif (RRM)-containing protein	61.05	190	64	4	1	190	1	180	3e-53	206
MDP0000308972	MDC019622.281	Malus_x_domestica_v3.0.a1	cDNA_match	40168	40363	100	-	ID=MDP0000308972.path1	chr7	25782711	25825267	Parent=Scaffold305233	MDP0000308972					MDP0000308972	chr7	21084980	21087279	2300	AT5G15390.1	Arabidopsis thaliana	tRNA/rRNA methyltransferase (SpoU) family protein	44.51	364	119	11	23	324	1	343	1e-59	226
MDP0000122487	MDC005886.717	Malus_x_domestica_v3.0.a1	cDNA_match	1845	1890	100	+	ID=MDP0000122487.path1	chr7	25808483	25821218	Parent=Scaffold305233	MDP0000122487					MDP0000122487	chr7	21074533	21075387	855	AT5G05800.2	Arabidopsis thaliana	unknown protein	34.33	67	43	1	18	84	195	260	6e-07	50.4
MDP0000130802	MDC018999.165	Malus_x_domestica_v3.0.a1	cDNA_match	3844	4364	100	-	ID=MDP0000130802.path1	chr7	25867505	25873522	Parent=Scaffold305233	MDP0000130802					MDP0000130802	chr7	21132876	21136074	3199	AT2G28550.2	Arabidopsis thaliana	RAP2.7 (RELATED TO AP2.7); DNA binding / transcription factor	46.24	372	136	14	1	352	1	328	1e-56	217
MDP0000416840	MDC009507.379	Malus_x_domestica_v3.0.a1	cDNA_match	2144	2364	84	+	ID=MDP0000416840.path3	chr7	25878149	25880520	Parent=Scaffold305233			MDP0000416840			MDP0000416840	chr9	23939835	23940116	282	AT2G15400.1	Arabidopsis thaliana	NRPE3B; DNA binding / DNA-directed RNA polymerase/ protein dimerization	46.24	93	32	2	1	75	189	281	1e-13	71.6
MDP0000287645	MDC009053.294	Malus_x_domestica_v3.0.a1	cDNA_match	9862	9924	100	+	ID=MDP0000287645.path1	chr7	25960474	25974012	Parent=Scaffold305233	MDP0000287645					MDP0000287645	chr7	21234541	21235035	495	AT2G39260.1	Arabidopsis thaliana	RNA binding / binding / protein binding	66	50	12	1	1	50	1	45	5e-11	62.8
MDP0000205049	MDC053080.000	Malus_x_domestica_v3.0.a1	cDNA_match	17006	17093	100	+	ID=MDP0000205049.path1	chr7	25998156	26056561	Parent=Scaffold314027	MDP0000205049					MDP0000205049	chr7	20854132	20856281	2150	AT5G36930.1	Arabidopsis thaliana	disease resistance protein (TIR-NBS-LRR class), putative	33.99	253	152	8	31	272	381	629	4e-23	105
MDP0000205050	MDC053080.000	Malus_x_domestica_v3.0.a1	cDNA_match	24018	24174	100	-	ID=MDP0000205050.path1	chr7	25998156	26056561	Parent=Scaffold314027	MDP0000205050					MDP0000205050	chr7	20859787	20861300	1514	ATMG00810.1	Arabidopsis thaliana	hypothetical protein	57.14	105	44	1	57	160	109	213	5e-30	127
MDP0000205054	MDC053080.000	Malus_x_domestica_v3.0.a1	cDNA_match	41593	41665	100	+	ID=MDP0000205054.path1	chr7	25998156	26056561	Parent=Scaffold314027	MDP0000205054					MDP0000205054	chr7	20878719	20880650	1932	AT2G35790.1	Arabidopsis thaliana	unknown protein	71.03	214	52	4	31	241	32	238	2e-71	265
MDP0000238536	MDC053080.000	Malus_x_domestica_v3.0.a1	cDNA_match	6793	6954	98	-	ID=MDP0000238536.path2	chr7	25998156	26056561	Parent=Scaffold314027		MDP0000238536				MDP0000238536	chr7	20841760	20844276	2517	AT5G60410.5	Arabidopsis thaliana	SIZ1; DNA binding / SUMO ligase	49.71	175	47	3	1	135	311	484	3e-38	155
MDP0000300347	MDC053080.000	Malus_x_domestica_v3.0.a1	cDNA_match	15665	16187	100	-	ID=MDP0000300347.path1	chr7	25998156	26056561	Parent=Scaffold314027	MDP0000300347					MDP0000300347	chr7	20841479	20853313	11835	AT5G60410.5	Arabidopsis thaliana	SIZ1; DNA binding / SUMO ligase	37.66	940	357	24	281	1067	10	873	1e-136	484
MDP0000434867	MDC053080.000	Malus_x_domestica_v3.0.a1	cDNA_match	4687	5563	99	-	ID=MDP0000434867.path1	chr7	25998156	26056561	Parent=Scaffold314027	MDP0000434867					MDP0000434867	chr7	20843006	20844215	1210	AT5G60410.1	Arabidopsis thaliana	SIZ1; DNA binding / SUMO ligase	31.09	460	185	19	1	341	427	873	4e-34	142
MDP0000725817	MDC053080.000	Malus_x_domestica_v3.0.a1	cDNA_match	14418	14577	100	+	ID=MDP0000725817.path1	chr7	25998156	26056561	Parent=Scaffold314027	MDP0000725817					MDP0000725817	chr7	20851544	20852060	517	AT4G04110.1	Arabidopsis thaliana	Toll-Interleukin-Resistance (TIR) domain-containing protein	44.57	92	51	0	55	146	96	187	2e-17	85.1
MDP0000205049	MDC010757.291	Malus_x_domestica_v3.0.a1	cDNA_match	6490	6577	100	-	ID=MDP0000205049.path2	chr7	26028469	26036724	Parent=Scaffold314027		MDP0000205049				MDP0000205049	chr7	20854132	20856281	2150	AT5G36930.1	Arabidopsis thaliana	disease resistance protein (TIR-NBS-LRR class), putative	33.99	253	152	8	31	272	381	629	4e-23	105
MDP0000287797	MDC010757.291	Malus_x_domestica_v3.0.a1	cDNA_match	7794	7855	100	-	ID=MDP0000287797.path2	chr7	26028469	26036724	Parent=Scaffold314027		MDP0000287797				MDP0000287797	chr7	20853967	20859122	5156	AT5G36930.1	Arabidopsis thaliana	disease resistance protein (TIR-NBS-LRR class), putative	42.95	156	85	4	112	266	381	533	4e-23	106
MDP0000291647	MDC010757.291	Malus_x_domestica_v3.0.a1	cDNA_match	7794	7855	100	-	ID=MDP0000291647.path1	chr7	26028469	26036724	Parent=Scaffold314027	MDP0000291647					MDP0000291647	chr7	20852485	20858384	5900	AT5G36930.1	Arabidopsis thaliana	disease resistance protein (TIR-NBS-LRR class), putative	42.76	145	80	3	112	256	381	522	6e-22	102
MDP0000155879	MDC007677.281	Malus_x_domestica_v3.0.a1	cDNA_match	32070	32128	100	-	ID=MDP0000155879.path1	chr7	26126052	26160913	Parent=Scaffold315521	MDP0000155879					MDP0000155879	chr10	33312278	33316265	3988	AT5G02810.1	Arabidopsis thaliana	PRR7 (PSEUDO-RESPONSE REGULATOR 7); transcription regulator/ two-component response regulator	80.77	52	10	0	449	500	661	712	6e-19	93.2
MDP0000263181	MDC007677.281	Malus_x_domestica_v3.0.a1	cDNA_match	3965	4035	100	+	ID=MDP0000263181.path1	chr7	26126052	26160913	Parent=Scaffold315521	MDP0000263181					MDP0000263181	chr10	33288102	33296010	7909	AT3G55020.1	Arabidopsis thaliana	RabGAP/TBC domain-containing protein	66.98	748	184	8	114	827	28	746	0	817
MDP0000263183	MDC007677.281	Malus_x_domestica_v3.0.a1	cDNA_match	17380	17595	100	+	ID=MDP0000263183.path1	chr7	26126052	26160913	Parent=Scaffold315521	MDP0000263183					MDP0000263183	chr10	33301517	33303396	1880	AT4G10090.1	Arabidopsis thaliana	unknown protein	52.45	265	108	7	1	250	1	262	7e-72	266
MDP0000847031	MDC007677.281	Malus_x_domestica_v3.0.a1	cDNA_match	15604	15703	100	-	ID=MDP0000847031.path1	chr7	26126052	26160913	Parent=Scaffold315521	MDP0000847031					MDP0000847031	chr10	33297068	33299840	2773	AT5G18610.2	Arabidopsis thaliana		76.38	309	46	1	49	330	59	367	1e-139	493
MDP0000123284	MDC001859.240	Malus_x_domestica_v3.0.a1	cDNA_match	31127	31448	100	+	ID=MDP0000123284.path1	chr7	26153067	26195160	Parent=Scaffold315521	MDP0000123284					MDP0000123284	chr10	33330916	33333189	2274	AT3G12620.2	Arabidopsis thaliana	protein phosphatase 2C family protein / PP2C family protein	74.09	274	64	3	3	275	4	271	1e-112	402
MDP0000134377	MDC001859.240	Malus_x_domestica_v3.0.a1	cDNA_match	31127	31448	100	+	ID=MDP0000134377.path1	chr7	26153067	26195160	Parent=Scaffold315521	MDP0000134377					MDP0000134377	chr10	33353301	33356093	2793	AT3G12620.2	Arabidopsis thaliana	protein phosphatase 2C family protein / PP2C family protein	75.59	381	86	3	3	382	4	378	1e-153	539
MDP0000134378	MDC001859.240	Malus_x_domestica_v3.0.a1	cDNA_match	34847	35088	100	+	ID=MDP0000134378.path1	chr7	26153067	26195160	Parent=Scaffold315521	MDP0000134378					MDP0000134378	chr10	33357021	33358977	1957	AT5G02790.1	Arabidopsis thaliana	In2-1 protein, putative	37.31	201	48	5	87	209	12	212	5e-23	104
MDP0000134379	MDC001859.240	Malus_x_domestica_v3.0.a1	cDNA_match	41059	41656	100	-	ID=MDP0000134379.path1	chr7	26153067	26195160	Parent=Scaffold315521	MDP0000134379					MDP0000134379	chr10	33361177	33363830	2654	AT2G39290.1	Arabidopsis thaliana	PGP1 (PHOSPHATIDYLGLYCEROLPHOSPHATE SYNTHASE 1); CDP-alcohol phosphatidyltransferase/ CDP-diacylglycerol-glycerol-3-phosphate 3-phosphatidyltransferase	85.26	156	23	0	180	335	105	260	2e-66	249
MDP0000247052	MDC001859.240	Malus_x_domestica_v3.0.a1	cDNA_match	14972	15286	100	-	ID=MDP0000247052.path1	chr7	26153067	26195160	Parent=Scaffold315521	MDP0000247052					MDP0000247052	chr10	33328855	33337460	8606	AT3G55070.1	Arabidopsis thaliana	FUNCTIONS IN: molecular_function unknown; INVOLVED IN: biological_process unknown; LOCATED IN: chloroplast; EXPRESSED IN: 24 plant structures; EXPRESSED DURING: 15 growth stages; CONTAINS InterPro DOMAIN/s: CTLH, C-terminal to LisH motif (InterPro:IPR006595), LisH dimerisation motif (InterPro:IPR006594), CT11-RanBPM (InterPro:IPR013144); BEST Arabidopsis thaliana protein match is: protein binding…	74.93	383	92	2	32	411	35	416	5e-175	611
MDP0000247054	MDC001859.240	Malus_x_domestica_v3.0.a1	cDNA_match	27769	27969	100	-	ID=MDP0000247054.path1	chr7	26153067	26195160	Parent=Scaffold315521	MDP0000247054					MDP0000247054	chr10	33346895	33350143	3249	AT4G08790.1	Arabidopsis thaliana	nitrilase, putative	73.5	283	59	2	40	322	35	301	4e-124	442
MDP0000256280	MDC001859.240	Malus_x_domestica_v3.0.a1	cDNA_match	16145	16357	100	-	ID=MDP0000256280.path1	chr7	26153067	26195160	Parent=Scaffold315521	MDP0000256280					MDP0000256280	chr5	16420441	16426330	5890	AT1G77120.1	Arabidopsis thaliana	ADH1 (ALCOHOL DEHYDROGENASE 1); alcohol dehydrogenase	76.92	364	70	1	85	448	26	375	2e-153	539
MDP0000664113	MDC001859.240	Malus_x_domestica_v3.0.a1	cDNA_match	21178	21437	100	+	ID=MDP0000664113.path1	chr7	26153067	26195160	Parent=Scaffold315521	MDP0000664113					MDP0000664113	chr10	33343352	33346491	3140	AT3G55060.1	Arabidopsis thaliana	unknown protein	49.94	777	340	11	141	883	132	893	2e-178	622
MDP0000321612	MDC006187.442	Malus_x_domestica_v3.0.a1	cDNA_match	718	1004	100	+	ID=MDP0000321612.path1	chr7	26239389	26272301	Parent=Scaffold315521	MDP0000321612					MDP0000321612	chr3	8666483	8674819	8337	AT1G21250.1	Arabidopsis thaliana	WAK1 (CELL WALL-ASSOCIATED KINASE); kinase	45.26	137	70	1	489	620	553	689	1e-27	121
MDP0000321613	MDC006187.442	Malus_x_domestica_v3.0.a1	cDNA_match	22039	22172	100	-	ID=MDP0000321613.path1	chr7	26239389	26272301	Parent=Scaffold315521	MDP0000321613					MDP0000321613	chr3	8679232	8687937	8706	AT5G53130.1	Arabidopsis thaliana	CNGC1 (CYCLIC NUCLEOTIDE GATED CHANNEL 1); calmodulin binding / cation channel/ cyclic nucleotide binding / intracellular cyclic nucleotide activated cation channel/ inward rectifier potassium channel	35.42	432	246	11	334	760	201	604	1e-47	188
MDP0000123284	MDC007163.217	Malus_x_domestica_v3.0.a1	cDNA_match	460	781	100	+	ID=MDP0000123284.path2	chr7	26273301	26276067	Parent=Scaffold320090		MDP0000123284				MDP0000123284	chr10	33330916	33333189	2274	AT3G12620.2	Arabidopsis thaliana	protein phosphatase 2C family protein / PP2C family protein	74.09	274	64	3	3	275	4	271	1e-112	402
MDP0000235023	MDC019655.233	Malus_x_domestica_v3.0.a1	cDNA_match	9189	9465	100	+	ID=MDP0000235023.path3	chr7	26277067	26297466	Parent=Scaffold320035			MDP0000235023			MDP0000235023	chr16	1396377	1401201	4825	AT1G25540.1	Arabidopsis thaliana	PFT1 (PHYTOCHROME AND FLOWERING TIME 1); transcription coactivator	50.36	276	81	7	120	365	395	644	3e-46	183
MDP0000148204	MDC005856.445	Malus_x_domestica_v3.0.a1	cDNA_match	36237	36388	100	-	ID=MDP0000148204.path1	chr7	26298466	26375337	Parent=Scaffold313312	MDP0000148204					MDP0000148204	chr1	17492160	17494654	2495	AT2G39510.1	Arabidopsis thaliana	nodulin MtN21 family protein	52.74	328	138	5	1	318	10	330	4e-92	335
MDP0000148206	MDC005856.445	Malus_x_domestica_v3.0.a1	cDNA_match	45199	45588	100	-	ID=MDP0000148206.path1	chr7	26298466	26375337	Parent=Scaffold313312	MDP0000148206					MDP0000148206	chr1	17498885	17503854	4970	AT4G20520.1	Arabidopsis thaliana	RNA binding / RNA-directed DNA polymerase	32.33	133	82	3	426	551	4	135	1e-10	66.2
MDP0000148208	MDC005856.445	Malus_x_domestica_v3.0.a1	cDNA_match	56103	56302	100	-	ID=MDP0000148208.path1	chr7	26298466	26375337	Parent=Scaffold313312	MDP0000148208					MDP0000148208	chr1	17510898	17514568	3671	AT2G39510.1	Arabidopsis thaliana	nodulin MtN21 family protein	63.06	333	100	3	15	325	8	339	3e-120	428
MDP0000227370	MDC005856.445	Malus_x_domestica_v3.0.a1	cDNA_match	65634	65913	100	-	ID=MDP0000227370.path1	chr7	26298466	26375337	Parent=Scaffold313312	MDP0000227370					MDP0000227370	chr3	29197950	29199725	1776	AT1G43760.1	Arabidopsis thaliana	FUNCTIONS IN: molecular_function unknown; INVOLVED IN: biological_process unknown; LOCATED IN: cellular_component unknown; CONTAINS InterPro DOMAIN/s: RNA-directed DNA polymerase (reverse transcriptase), related (InterPro:IPR015706), Endonuclease/exonuclease/phosphatase (InterPro:IPR005135); BEST Arabidopsis thaliana protein match is: unknown protein (TAIR:AT1G40390.1); Has 2614 Blast hits to 255…	28.92	249	172	3	97	341	351	598	5e-28	122
MDP0000257422	MDC005856.445	Malus_x_domestica_v3.0.a1	cDNA_match	4263	6926	100	-	ID=MDP0000257422.path1	chr7	26298466	26375337	Parent=Scaffold313312	MDP0000257422					MDP0000257422	chr1	17462312	17465192	2881	AT2G39620.1	Arabidopsis thaliana	pentatricopeptide (PPR) repeat-containing protein	48.59	850	419	4	32	880	4	836	0	812
MDP0000257423	MDC005856.445	Malus_x_domestica_v3.0.a1	cDNA_match	19470	19559	100	-	ID=MDP0000257423.path1	chr7	26298466	26375337	Parent=Scaffold313312	MDP0000257423					MDP0000257423	chr1	17475307	17477825	2519	AT2G28710.1	Arabidopsis thaliana	zinc finger (C2H2 type) family protein	44.38	169	65	4	45	213	14	153	3e-28	121
MDP0000257425	MDC005856.445	Malus_x_domestica_v3.0.a1	cDNA_match	28011	28182	100	+	ID=MDP0000257425.path1	chr7	26298466	26375337	Parent=Scaffold313312	MDP0000257425					MDP0000257425	chr1	17486277	17491388	5112	AT5G13660.1	Arabidopsis thaliana	unknown protein	37.95	585	265	15	186	732	12	536	1e-89	327
MDP0000257431	MDC005856.445	Malus_x_domestica_v3.0.a1	cDNA_match	67681	67745	100	-	ID=MDP0000257431.path1	chr7	26298466	26375337	Parent=Scaffold313312	MDP0000257431					MDP0000257431	chr1	17522404	17526011	3608	AT1G43760.1	Arabidopsis thaliana	FUNCTIONS IN: molecular_function unknown; INVOLVED IN: biological_process unknown; LOCATED IN: cellular_component unknown; CONTAINS InterPro DOMAIN/s: RNA-directed DNA polymerase (reverse transcriptase), related (InterPro:IPR015706), Endonuclease/exonuclease/phosphatase (InterPro:IPR005135); BEST Arabidopsis thaliana protein match is: unknown protein (TAIR:AT1G40390.1); Has 2614 Blast hits to 255…	27.56	225	158	3	244	464	352	575	7e-21	99.4
MDP0000656227	MDC005856.445	Malus_x_domestica_v3.0.a1	cDNA_match	71459	71635	100	+	ID=MDP0000656227.path2	chr7	26298466	26375337	Parent=Scaffold313312		MDP0000656227				MDP0000656227	chr0	102316205	102316381	177	AT4G23160.1	Arabidopsis thaliana	protein kinase family protein	53.23	62	25	1	1	58	193	254	9e-13	68.6
MDP0000732538	MDC005856.445	Malus_x_domestica_v3.0.a1	cDNA_match	69386	69563	100	+	ID=MDP0000732538.path1	chr7	26298466	26375337	Parent=Scaffold313312	MDP0000732538					MDP0000732538	chr1	17527652	17529307	1656	ATMG00710.1	Arabidopsis thaliana	hypothetical protein	37.65	85	50	1	99	183	2	83	2e-08	56.2
MDP0000732539	MDC005856.445	Malus_x_domestica_v3.0.a1	cDNA_match	71237	71635	100	+	ID=MDP0000732539.path1	chr7	26298466	26375337	Parent=Scaffold313312	MDP0000732539					MDP0000732539	chr1	17529503	17529901	399	AT4G23160.1	Arabidopsis thaliana	protein kinase family protein	38.99	159	69	2	2	132	96	254	1e-27	118
MDP0000132716	MDC022329.344	Malus_x_domestica_v3.0.a1	cDNA_match	6442	7869	100	+	ID=MDP0000132716.path1	chr7	26331920	26341175	Parent=Scaffold313312	MDP0000132716					MDP0000132716	chr1	16941970	16943797	1828	AT5G13660.1	Arabidopsis thaliana	unknown protein	35.37	540	251	15	42	543	12	491	2e-71	267
MDP0000137826	MDC052212.000	Malus_x_domestica_v3.0.a1	cDNA_match	2312	2896	99	-	ID=MDP0000137826.path1	chr7	26332764	26343521	Parent=Scaffold313312	MDP0000137826					MDP0000137826	chr1	16927251	16927835	585	AT2G28710.1	Arabidopsis thaliana	zinc finger (C2H2 type) family protein	43.46	191	65	6	1	186	1	153	6e-30	127
MDP0000257423	MDC052212.000	Malus_x_domestica_v3.0.a1	cDNA_match	4606	4705	74	-	ID=MDP0000257423.path2	chr7	26332764	26343521	Parent=Scaffold313312		MDP0000257423				MDP0000257423	chr1	17475307	17477825	2519	AT2G28710.1	Arabidopsis thaliana	zinc finger (C2H2 type) family protein	44.38	169	65	4	45	213	14	153	3e-28	121
MDP0000231074	MDC004623.338	Malus_x_domestica_v3.0.a1	cDNA_match	37898	38035	100	-	ID=MDP0000231074.path1	chr7	26368944	26408266	Parent=Scaffold313312	MDP0000231074					MDP0000231074	chr1	16894818	16901608	6791	AT4G23160.1	Arabidopsis thaliana	protein kinase family protein	57.73	97	41	0	600	696	98	194	2e-27	121
MDP0000266804	MDC004623.338	Malus_x_domestica_v3.0.a1	cDNA_match	35906	36059	97	-	ID=MDP0000266804.path2	chr7	26368944	26408266	Parent=Scaffold313312		MDP0000266804				MDP0000266804	chr9	28794127	28797361	3235	AT4G23160.1	Arabidopsis thaliana	protein kinase family protein	47.83	276	144	0	410	685	259	534	1e-66	251
MDP0000319700	MDC004623.338	Malus_x_domestica_v3.0.a1	cDNA_match	22985	23201	100	-	ID=MDP0000319700.path1	chr7	26368944	26408266	Parent=Scaffold313312	MDP0000319700					MDP0000319700	chr1	16869283	16886774	17492	AT5G13680.1	Arabidopsis thaliana	ABO1 (ABA-OVERLY SENSITIVE 1); transcription elongation regulator	58.02	1265	481	9	257	1474	53	1314	0	1264
MDP0000326450	MDC004623.338	Malus_x_domestica_v3.0.a1	cDNA_match	25553	25945	100	-	ID=MDP0000326450.path1	chr7	26368944	26408266	Parent=Scaffold313312	MDP0000326450					MDP0000326450	chr1	16887858	16889518	1661	AT5G45680.1	Arabidopsis thaliana	FK506-binding protein 1 (FKBP13)	63	227	62	5	1	225	1	207	5e-62	234
MDP0000453070	MDC004623.338	Malus_x_domestica_v3.0.a1	cDNA_match	6800	7030	99	+	ID=MDP0000453070.path1	chr7	26368944	26408266	Parent=Scaffold313312	MDP0000453070					MDP0000453070	chr1	16894380	16894610	231	AT2G39620.1	Arabidopsis thaliana	pentatricopeptide (PPR) repeat-containing protein	56.92	65	28	0	1	65	712	776	2e-18	87.4
MDP0000453071	MDC004623.338	Malus_x_domestica_v3.0.a1	cDNA_match	7272	7553	100	+	ID=MDP0000453071.path1	chr7	26368944	26408266	Parent=Scaffold313312	MDP0000453071					MDP0000453071	chr1	16895276	16895557	282	AT1G08070.1	Arabidopsis thaliana	pentatricopeptide (PPR) repeat-containing protein	41.46	82	48	0	9	90	548	629	1e-17	84.3
MDP0000626562	MDC004623.338	Malus_x_domestica_v3.0.a1	cDNA_match	25720	25758	100	-	ID=MDP0000626562.path1	chr7	26368944	26408266	Parent=Scaffold313312	MDP0000626562					MDP0000626562	chr1	16879342	16880510	1169	AT5G45680.1	Arabidopsis thaliana	FK506-binding protein 1 (FKBP13)	88.24	85	10	0	21	105	81	165	1e-41	164
MDP0000931111	MDC004623.338	Malus_x_domestica_v3.0.a1	cDNA_match	7163	7215	96	+	ID=MDP0000931111.path1	chr7	26368944	26408266	Parent=Scaffold313312	MDP0000931111					MDP0000931111	chr0	120352314	120352704	391	AT4G13650.1	Arabidopsis thaliana	pentatricopeptide (PPR) repeat-containing protein	41.49	94	55	0	9	102	859	952	2e-17	84.3
MDP0000938912	MDC004623.338	Malus_x_domestica_v3.0.a1	cDNA_match	7272	7553	100	+	ID=MDP0000938912.path1	chr7	26368944	26408266	Parent=Scaffold313312	MDP0000938912					MDP0000938912	chr1	16870845	16871126	282	AT1G08070.1	Arabidopsis thaliana	pentatricopeptide (PPR) repeat-containing protein	41.46	82	48	0	9	90	548	629	1e-17	84.3
MDP0000199141	MDC013266.349	Malus_x_domestica_v3.0.a1	cDNA_match	22997	25530	100	-	ID=MDP0000199141.path1	chr7	26397300	26448124	Parent=Scaffold313312	MDP0000199141					MDP0000199141	chr1	17290036	17295524	5489	AT5G54380.1	Arabidopsis thaliana	THE1 (THESEUS1); kinase/ protein kinase	50.58	858	387	16	9	845	7	848	0	774
MDP0000199145	MDC013266.349	Malus_x_domestica_v3.0.a1	cDNA_match	41824	42033	100	-	ID=MDP0000199145.path1	chr7	26397300	26448124	Parent=Scaffold313312	MDP0000199145					MDP0000199145	chr1	17311231	17312027	797	AT1G37130.1	Arabidopsis thaliana	NIA2 (NITRATE REDUCTASE 2); nitrate reductase (NADH)/ nitrate reductase	52.63	95	27	3	55	131	203	297	3e-18	88.6
MDP0000203627	MDC013266.349	Malus_x_domestica_v3.0.a1	cDNA_match	28603	28677	88	+	ID=MDP0000203627.path2	chr7	26397300	26448124	Parent=Scaffold313312		MDP0000203627				MDP0000203627	chr1	17086887	17088806	1920	AT2G39470.1	Arabidopsis thaliana	PPL2 (PsbP-like protein 2); calcium ion binding	52.08	240	75	3	41	273	32	238	2e-66	249
MDP0000243757	MDC013266.349	Malus_x_domestica_v3.0.a1	cDNA_match	29735	29743	100	+	ID=MDP0000243757.path1	chr7	26397300	26448124	Parent=Scaffold313312	MDP0000243757					MDP0000243757	chr1	17285217	17285861	645	AT2G39470.1	Arabidopsis thaliana	PPL2 (PsbP-like protein 2); calcium ion binding	67.74	93	30	0	1	93	146	238	5e-34	139
MDP0000243758	MDC013266.349	Malus_x_domestica_v3.0.a1	cDNA_match	35259	35569	97	-	ID=MDP0000243758.path2	chr7	26397300	26448124	Parent=Scaffold313312		MDP0000243758				MDP0000243758	chr1	17286551	17290888	4338	AT3G55320.1	Arabidopsis thaliana	PGP20 (P-GLYCOPROTEIN 20); ATPase, coupled to transmembrane movement of substances	84.12	674	104	3	1	673	368	1039	0	1083
MDP0000295837	MDC013266.349	Malus_x_domestica_v3.0.a1	cDNA_match	38076	38474	100	-	ID=MDP0000295837.path1	chr7	26397300	26448124	Parent=Scaffold313312	MDP0000295837					MDP0000295837	chr1	17301063	17308468	7406	AT3G55320.1	Arabidopsis thaliana	PGP20 (P-GLYCOPROTEIN 20); ATPase, coupled to transmembrane movement of substances	84.15	1413	213	4	1	1407	1	1408	0	2254
MDP0000301189	MDC013266.349	Malus_x_domestica_v3.0.a1	cDNA_match	3703	4524	91	+	ID=MDP0000301189.path2	chr7	26397300	26448124	Parent=Scaffold313312		MDP0000301189				MDP0000301189	chr1	17050575	17051773	1199	AT2G39490.1	Arabidopsis thaliana	F-box family protein	40.51	311	174	5	21	327	20	323	4e-54	208
MDP0000601809	MDC013266.349	Malus_x_domestica_v3.0.a1	cDNA_match	1333	1419	100	+	ID=MDP0000601809.path1	chr7	26397300	26448124	Parent=Scaffold313312	MDP0000601809					MDP0000601809	chr1	17271327	17275306	3980	AT2G39490.1	Arabidopsis thaliana	F-box family protein	39.29	364	209	6	61	420	20	375	3e-62	236
MDP0000874056	MDC013266.349	Malus_x_domestica_v3.0.a1	cDNA_match	6491	6597	100	-	ID=MDP0000874056.path1	chr7	26397300	26448124	Parent=Scaffold313312	MDP0000874056					MDP0000874056	chr1	17275633	17276591	959	AT4G01470.1	Arabidopsis thaliana	TIP1;3 (TONOPLAST INTRINSIC PROTEIN 1;3); urea transmembrane transporter/ water channel	52.75	91	23	2	2	92	90	160	2e-13	70.9
MDP0000874065	MDC013266.349	Malus_x_domestica_v3.0.a1	cDNA_match	28603	28662	100	+	ID=MDP0000874065.path1	chr7	26397300	26448124	Parent=Scaffold313312	MDP0000874065					MDP0000874065	chr1	17298597	17300373	1777	AT2G39470.1	Arabidopsis thaliana	PPL2 (PsbP-like protein 2); calcium ion binding	56.7	224	90	1	18	234	15	238	9e-73	270
MDP0000224016	MDC020149.135	Malus_x_domestica_v3.0.a1	cDNA_match	643	2253	100	-	ID=MDP0000224016.path1	chr7	26405770	26421307	Parent=Scaffold313312	MDP0000224016					MDP0000224016	chr3	4510625	4512235	1611	AT3G14470.1	Arabidopsis thaliana	disease resistance protein (NBS-LRR class), putative	30.91	482	275	15	88	530	566	1028	9e-42	168
MDP0000224017	MDC020149.135	Malus_x_domestica_v3.0.a1	cDNA_match	4042	5205	100	-	ID=MDP0000224017.path1	chr7	26405770	26421307	Parent=Scaffold313312	MDP0000224017					MDP0000224017	chr3	4512962	4515187	2226	AT3G14460.1	Arabidopsis thaliana	disease resistance protein (NBS-LRR class), putative	29.65	371	212	12	37	388	34	374	9e-32	135
MDP0000233885	MDC003201.294	Malus_x_domestica_v3.0.a1	cDNA_match	1590	2537	100	+	ID=MDP0000233885.path1	chr7	26437082	26443367	Parent=Scaffold313312	MDP0000233885					MDP0000233885	chr1	17348919	17349866	948	AT3G55350.1	Arabidopsis thaliana	unknown protein	62.94	313	112	2	2	314	96	404	8e-116	413
MDP0000233886	MDC003201.294	Malus_x_domestica_v3.0.a1	cDNA_match	4388	4447	100	-	ID=MDP0000233886.path1	chr7	26437082	26443367	Parent=Scaffold313312	MDP0000233886					MDP0000233886	chr1	17351135	17351776	642	AT5G59890.1	Arabidopsis thaliana	ADF4 (ACTIN DEPOLYMERIZING FACTOR 4); actin binding	81.34	134	25	0	25	158	6	139	3e-63	237
MDP0000255141	MDC050810.000	Malus_x_domestica_v3.0.a1	cDNA_match	8932	9488	100	-	ID=MDP0000255141.path1	chr7	26438058	26451286	Parent=Scaffold313312	MDP0000255141					MDP0000255141	chr1	17319311	17322322	3012	AT3G55340.1	Arabidopsis thaliana	PHIP1 (PHRAGMOPLASTIN INTERACTING PROTEIN 1); RNA binding / mRNA binding	44.34	442	181	10	185	564	152	590	2e-90	330
MDP0000022950	MDC005934.230	Malus_x_domestica_v3.0.a1	cDNA_match	6495	6648	91	+	ID=MDP0000022950.path2	chr7	26442554	26465224	Parent=Scaffold313312		MDP0000022950				MDP0000022950	chr1	16875518	16878247	2730	AT2G39570.1	Arabidopsis thaliana	ACT domain-containing protein	62.95	421	146	2	1	421	1	411	2e-149	525
MDP0000257180	MDC005934.230	Malus_x_domestica_v3.0.a1	cDNA_match	6495	6648	100	+	ID=MDP0000257180.path1	chr7	26442554	26465224	Parent=Scaffold313312	MDP0000257180					MDP0000257180	chr1	17576166	17592209	16044	AT2G39570.1	Arabidopsis thaliana	ACT domain-containing protein	62.36	433	141	3	1	433	1	411	8e-151	532
MDP0000273720	MDC005934.230	Malus_x_domestica_v3.0.a1	cDNA_match	14972	15672	93	+	ID=MDP0000273720.path2	chr7	26442554	26465224	Parent=Scaffold313312		MDP0000273720				MDP0000273720	chr1	16887188	16887904	717	AT1G65520.1	Arabidopsis thaliana	ECI1 (DELTA(3), DELTA(2)-ENOYL COA ISOMERASE 1); carnitine racemase/ catalytic/ dodecenoyl-CoA delta-isomerase	63.39	224	77	1	1	224	1	219	4e-73	271
MDP0000627839	MDC005934.230	Malus_x_domestica_v3.0.a1	cDNA_match	4269	4580	100	+	ID=MDP0000627839.path1	chr7	26442554	26465224	Parent=Scaffold313312	MDP0000627839					MDP0000627839	chr1	17573940	17574251	312	AT5G59970.1	Arabidopsis thaliana	histone H4	100	82	0	0	22	103	22	103	3e-41	162
MDP0000739246	MDC005934.230	Malus_x_domestica_v3.0.a1	cDNA_match	8148	8450	93	+	ID=MDP0000739246.path2	chr7	26442554	26465224	Parent=Scaffold313312		MDP0000739246				MDP0000739246	chr1	16847744	16848819	1076	AT2G39570.1	Arabidopsis thaliana	ACT domain-containing protein	62.96	243	81	1	2	244	178	411	5e-87	317
MDP0000136776	MDC007308.338	Malus_x_domestica_v3.0.a1	cDNA_match	16514	16672	100	-	ID=MDP0000136776.path1	chr7	26460828	26493680	Parent=Scaffold313312	MDP0000136776					MDP0000136776	chr1	17670253	17672993	2741	AT2G39550.1	Arabidopsis thaliana	PGGT-I; CAAX-protein geranylgeranyltransferase/ protein heterodimerization	66.39	363	103	4	3	365	32	375	9e-132	466
MDP0000136777	MDC007308.338	Malus_x_domestica_v3.0.a1	cDNA_match	18665	18861	100	+	ID=MDP0000136777.path1	chr7	26460828	26493680	Parent=Scaffold313312	MDP0000136777					MDP0000136777	chr1	17674986	17678213	3228	AT3G04020.1	Arabidopsis thaliana	unknown protein	45.13	339	149	7	1	338	2	304	2e-76	282
MDP0000242946	MDC007308.338	Malus_x_domestica_v3.0.a1	cDNA_match	11077	11919	92	+	ID=MDP0000242946.path3	chr7	26460828	26493680	Parent=Scaffold313312			MDP0000242946			MDP0000242946	chr1	16806540	16807361	822	AT5G59350.1	Arabidopsis thaliana	unknown protein	36.32	212	96	10	24	213	21	215	2e-09	60.1
MDP0000248893	MDC007308.338	Malus_x_domestica_v3.0.a1	cDNA_match	1566	1593	100	-	ID=MDP0000248893.path1	chr7	26460828	26493680	Parent=Scaffold313312	MDP0000248893					MDP0000248893	chr1	17656325	17657914	1590	AT1G74260.1	Arabidopsis thaliana	PUR4 (purine biosynthesis 4); ATP binding / catalytic/ phosphoribosylformylglycinamidine synthase	70.4	223	47	2	49	253	610	831	1e-81	299
MDP0000248894	MDC007308.338	Malus_x_domestica_v3.0.a1	cDNA_match	5727	6140	100	+	ID=MDP0000248894.path1	chr7	26460828	26493680	Parent=Scaffold313312	MDP0000248894					MDP0000248894	chr1	17662048	17662461	414	AT1G72220.1	Arabidopsis thaliana	zinc finger (C3HC4-type RING finger) family protein	47.14	70	37	0	68	137	162	231	1e-16	82
MDP0000248895	MDC007308.338	Malus_x_domestica_v3.0.a1	cDNA_match	8342	8795	100	+	ID=MDP0000248895.path1	chr7	26460828	26493680	Parent=Scaffold313312	MDP0000248895					MDP0000248895	chr1	17664663	17668240	3578	AT5G59350.1	Arabidopsis thaliana	unknown protein	38.89	252	117	12	173	402	21	257	2e-17	87
MDP0000248898	MDC007308.338	Malus_x_domestica_v3.0.a1	cDNA_match	25126	25339	100	-	ID=MDP0000248898.path1	chr7	26460828	26493680	Parent=Scaffold313312	MDP0000248898					MDP0000248898	chr1	17679051	17681660	2610	AT3G12580.1	Arabidopsis thaliana	HSP70 (heat shock protein 70); ATP binding	94.17	618	36	0	1	618	1	618	0	1165
MDP0000248901	MDC007308.338	Malus_x_domestica_v3.0.a1	cDNA_match	31493	31611	100	+	ID=MDP0000248901.path1	chr7	26460828	26493680	Parent=Scaffold313312	MDP0000248901					MDP0000248901	chr1	17687814	17688578	765	AT4G36470.1	Arabidopsis thaliana	S-adenosyl-L-methionine:carboxyl methyltransferase family protein	69.7	33	10	0	79	111	213	245	3e-09	58.2
MDP0000308051	MDC007308.338	Malus_x_domestica_v3.0.a1	cDNA_match	8342	8795	100	+	ID=MDP0000308051.path1	chr7	26460828	26493680	Parent=Scaffold313312	MDP0000308051					MDP0000308051	chr1	17663696	17667273	3578	AT5G59350.1	Arabidopsis thaliana	unknown protein	38.89	252	117	12	173	402	21	257	2e-17	87
MDP0000378976	MDC007308.338	Malus_x_domestica_v3.0.a1	cDNA_match	816	844	89	-	ID=MDP0000378976.path2	chr7	26460828	26493680	Parent=Scaffold313312		MDP0000378976				MDP0000378976	chr15	20514262	20514603	342	AT1G74260.1	Arabidopsis thaliana	PUR4 (purine biosynthesis 4); ATP binding / catalytic/ phosphoribosylformylglycinamidine synthase	83.81	105	17	0	9	113	703	807	2e-47	183
MDP0000383202	MDC007308.338	Malus_x_domestica_v3.0.a1	cDNA_match	3079	3946	93	-	ID=MDP0000383202.path4	chr7	26460828	26493680	Parent=Scaffold313312				MDP0000383202		MDP0000383202	chr17	8176039	8176908	870	AT4G23160.1	Arabidopsis thaliana	protein kinase family protein	40.6	298	163	3	1	289	210	502	4e-64	241
MDP0000429563	MDC007308.338	Malus_x_domestica_v3.0.a1	cDNA_match	4219	4738	92	-	ID=MDP0000429563.path4	chr7	26460828	26493680	Parent=Scaffold313312				MDP0000429563		MDP0000429563	chr15	1890918	1891896	979	AT4G23160.1	Arabidopsis thaliana	protein kinase family protein	36.6	194	100	2	115	285	60	253	9e-22	100
MDP0000467485	MDC007308.338	Malus_x_domestica_v3.0.a1	cDNA_match	22827	24468	91	-	ID=MDP0000467485.path2	chr7	26460828	26493680	Parent=Scaffold313312		MDP0000467485				MDP0000467485	chr1	17705393	17708400	3008	AT3G12580.1	Arabidopsis thaliana	HSP70 (heat shock protein 70); ATP binding	82.58	551	88	3	25	571	73	619	0	922
MDP0000489591	MDC007308.338	Malus_x_domestica_v3.0.a1	cDNA_match	3509	3946	100	-	ID=MDP0000489591.path1	chr7	26460828	26493680	Parent=Scaffold313312	MDP0000489591					MDP0000489591	chr1	17659830	17660267	438	AT4G23160.1	Arabidopsis thaliana	protein kinase family protein	43.62	149	80	1	1	145	210	358	1e-33	138
MDP0000533130	MDC007308.338	Malus_x_domestica_v3.0.a1	cDNA_match	4502	4738	91	-	ID=MDP0000533130.path2	chr7	26460828	26493680	Parent=Scaffold313312		MDP0000533130				MDP0000533130	chr4	18781290	18781924	635	ATMG00820.1	Arabidopsis thaliana	hypothetical protein	45.05	91	40	2	75	155	7	97	2e-15	78.6
MDP0000537132	MDC007308.338	Malus_x_domestica_v3.0.a1	cDNA_match	4502	4738	91	-	ID=MDP0000537132.path3	chr7	26460828	26493680	Parent=Scaffold313312			MDP0000537132			MDP0000537132	chr0	75666502	75667370	869	AT4G23160.1	Arabidopsis thaliana	protein kinase family protein	43.9	123	69	0	86	208	86	208	1e-28	123
MDP0000672673	MDC007308.338	Malus_x_domestica_v3.0.a1	cDNA_match	3666	3946	96	-	ID=MDP0000672673.path4	chr7	26460828	26493680	Parent=Scaffold313312				MDP0000672673		MDP0000672673	chr6	11267730	11268011	282	AT4G23160.1	Arabidopsis thaliana	protein kinase family protein	38.04	92	53	1	1	88	210	301	3e-15	76.3
MDP0000701084	MDC007308.338	Malus_x_domestica_v3.0.a1	cDNA_match	3642	4582	92	-	ID=MDP0000701084.path5	chr7	26460828	26493680	Parent=Scaffold313312					MDP0000701084	MDP0000701084	chr8	28984889	28985815	927	AT4G23160.1	Arabidopsis thaliana	protein kinase family protein	39.61	255	150	1	58	308	60	314	1e-55	213
MDP0000867730	MDC007308.338	Malus_x_domestica_v3.0.a1	cDNA_match	28823	29344	100	-	ID=MDP0000867730.path1	chr7	26460828	26493680	Parent=Scaffold313312	MDP0000867730					MDP0000867730	chr1	17685144	17685665	522	AT5G02490.1	Arabidopsis thaliana	heat shock cognate 70 kDa protein 2 (HSC70-2) (HSP70-2)	88	75	9	0	1	75	1	75	1e-35	145
MDP0000203623	MDC013266.348	Malus_x_domestica_v3.0.a1	cDNA_match	9390	9466	100	+	ID=MDP0000203623.path1	chr7	26489110	26530349	Parent=Scaffold313312	MDP0000203623					MDP0000203623	chr1	17068016	17070538	2523	AT2G39460.2	Arabidopsis thaliana	RPL23AA (RIBOSOMAL PROTEIN L23AA); RNA binding / nucleotide binding / structural constituent of ribosome	91.56	154	13	0	61	214	1	154	1e-50	196
MDP0000203624	MDC013266.348	Malus_x_domestica_v3.0.a1	cDNA_match	15780	16004	100	-	ID=MDP0000203624.path1	chr7	26489110	26530349	Parent=Scaffold313312	MDP0000203624					MDP0000203624	chr1	17072291	17074630	2340	AT3G55330.1	Arabidopsis thaliana	PPL1 (PsbP-like protein 1); calcium ion binding	65.87	208	70	1	84	291	22	228	2e-78	288
MDP0000203626	MDC013266.348	Malus_x_domestica_v3.0.a1	cDNA_match	20477	20875	100	+	ID=MDP0000203626.path1	chr7	26489110	26530349	Parent=Scaffold313312	MDP0000203626					MDP0000203626	chr1	17079103	17086292	7190	AT3G55320.1	Arabidopsis thaliana	PGP20 (P-GLYCOPROTEIN 20); ATPase, coupled to transmembrane movement of substances	82.75	1432	216	6	1	1425	1	1408	0	2210
MDP0000203627	MDC013266.348	Malus_x_domestica_v3.0.a1	cDNA_match	30103	30180	100	-	ID=MDP0000203627.path1	chr7	26489110	26530349	Parent=Scaffold313312	MDP0000203627					MDP0000203627	chr1	17086887	17088806	1920	AT2G39470.1	Arabidopsis thaliana	PPL2 (PsbP-like protein 2); calcium ion binding	52.08	240	75	3	41	273	32	238	2e-66	249
MDP0000255356	MDC013266.348	Malus_x_domestica_v3.0.a1	cDNA_match	32127	32769	99	+	ID=MDP0000255356.path2	chr7	26489110	26530349	Parent=Scaffold313312		MDP0000255356				MDP0000255356	chr1	17036766	17037410	645	AT5G54380.1	Arabidopsis thaliana	THE1 (THESEUS1); kinase/ protein kinase	75.61	123	30	0	1	123	635	757	1e-50	196
MDP0000299254	MDC013266.348	Malus_x_domestica_v3.0.a1	cDNA_match	30898	31121	100	+	ID=MDP0000299254.path1	chr7	26489110	26530349	Parent=Scaffold313312	MDP0000299254					MDP0000299254	chr1	17089524	17091460	1937	AT5G54380.1	Arabidopsis thaliana	THE1 (THESEUS1); kinase/ protein kinase	52.83	212	82	4	221	418	648	855	2e-52	203
MDP0000505184	MDC013266.348	Malus_x_domestica_v3.0.a1	cDNA_match	2471	2899	100	+	ID=MDP0000505184.path1	chr7	26489110	26530349	Parent=Scaffold313312	MDP0000505184					MDP0000505184	chr1	17061097	17061525	429	AT1G71990.1	Arabidopsis thaliana	FUT13 (FUCOSYLTRANSFERASE 13); fucosyltransferase/ transferase, transferring glycosyl groups	46.62	133	64	2	1	129	1	130	5e-25	109
MDP0000505199	MDC013266.348	Malus_x_domestica_v3.0.a1	cDNA_match	38127	39089	100	+	ID=MDP0000505199.path1	chr7	26489110	26530349	Parent=Scaffold313312	MDP0000505199					MDP0000505199	chr1	17096753	17097715	963	ATMG00820.1	Arabidopsis thaliana	hypothetical protein	43.18	88	49	1	227	314	38	124	2e-13	73.6
MDP0000505200	MDC013266.348	Malus_x_domestica_v3.0.a1	cDNA_match	39450	39935	100	+	ID=MDP0000505200.path1	chr7	26489110	26530349	Parent=Scaffold313312	MDP0000505200					MDP0000505200	chr1	17098076	17098561	486	AT4G23160.1	Arabidopsis thaliana	protein kinase family protein	32.05	156	91	3	1	154	310	452	6e-13	70.1
MDP0000513543	MDC013266.348	Malus_x_domestica_v3.0.a1	cDNA_match	39033	39789	90	+	ID=MDP0000513543.path5	chr7	26489110	26530349	Parent=Scaffold313312					MDP0000513543	MDP0000513543	chr9	28583846	28584604	759	AT4G23160.1	Arabidopsis thaliana	protein kinase family protein	33.04	227	135	6	23	245	193	406	7e-22	100
MDP0000531930	MDC013266.348	Malus_x_domestica_v3.0.a1	cDNA_match	14783	14817	100	-	ID=MDP0000531930.path2	chr7	26489110	26530349	Parent=Scaffold313312		MDP0000531930				MDP0000531930	chr1	17092857	17093215	359	AT3G55330.1	Arabidopsis thaliana	PPL1 (PsbP-like protein 1); calcium ion binding	79.31	58	12	0	14	71	100	157	6e-21	95.5
MDP0000611688	MDC013266.348	Malus_x_domestica_v3.0.a1	cDNA_match	39100	39485	93	+	ID=MDP0000611688.path5	chr7	26489110	26530349	Parent=Scaffold313312					MDP0000611688	MDP0000611688	chr16	9911507	9911899	393	AT4G23160.1	Arabidopsis thaliana	protein kinase family protein	34.35	131	84	2	1	130	193	322	8e-14	72.4
MDP0000764147	MDC013266.348	Malus_x_domestica_v3.0.a1	cDNA_match	15780	15842	98	-	ID=MDP0000764147.path2	chr7	26489110	26530349	Parent=Scaffold313312		MDP0000764147				MDP0000764147	chr1	17249167	17251076	1910	AT3G55330.1	Arabidopsis thaliana	PPL1 (PsbP-like protein 1); calcium ion binding	62.62	214	79	1	24	237	16	228	2e-74	275
MDP0000793407	MDC013266.348	Malus_x_domestica_v3.0.a1	cDNA_match	2471	2899	98	+	ID=MDP0000793407.path2	chr7	26489110	26530349	Parent=Scaffold313312		MDP0000793407				MDP0000793407	chr15	3369999	3370427	429	AT1G71990.1	Arabidopsis thaliana	FUT13 (FUCOSYLTRANSFERASE 13); fucosyltransferase/ transferase, transferring glycosyl groups	47.37	133	63	2	1	129	1	130	7e-30	125
MDP0000141450	MDC013266.344	Malus_x_domestica_v3.0.a1	cDNA_match	9020	9322	100	-	ID=MDP0000141450.path1	chr7	26507912	26554484	Parent=Scaffold313312	MDP0000141450					MDP0000141450	chr1	17194702	17202334	7633	AT3G12520.1	Arabidopsis thaliana	SULTR4;2; sulfate transmembrane transporter	65.41	714	200	7	12	722	7	676	0	800
MDP0000252427	MDC013266.344	Malus_x_domestica_v3.0.a1	cDNA_match	14979	15144	100	-	ID=MDP0000252427.path1	chr7	26507912	26554484	Parent=Scaffold313312	MDP0000252427					MDP0000252427	chr1	17204676	17208156	3481	AT2G39450.1	Arabidopsis thaliana	MTP11; cation transmembrane transporter/ manganese ion transmembrane transporter/ manganese:hydrogen antiporter	83.97	393	63	0	1	393	1	393	4e-170	594
MDP0000506266	MDC013266.344	Malus_x_domestica_v3.0.a1	cDNA_match	40676	41287	100	+	ID=MDP0000506266.path1	chr7	26507912	26554484	Parent=Scaffold313312	MDP0000506266					MDP0000506266	chr1	17233688	17234495	808	AT3G09110.1	Arabidopsis thaliana	unknown protein	34.63	231	128	7	9	226	11	231	2e-23	105
MDP0000798095	MDC013266.344	Malus_x_domestica_v3.0.a1	cDNA_match	20724	21059	100	+	ID=MDP0000798095.path1	chr7	26507912	26554484	Parent=Scaffold313312	MDP0000798095					MDP0000798095	chr1	17213736	17219266	5531	AT3G55260.1	Arabidopsis thaliana	HEXO1 (BETA-HEXOSAMINIDASE 1); beta-N-acetylhexosaminidase/ hexosaminidase/ hydrolase, hydrolyzing O-glycosyl compounds	73.35	514	135	2	27	538	28	541	0	767
MDP0000407787	MDC019942.213	Malus_x_domestica_v3.0.a1	cDNA_match	5121	5684	95	+	ID=MDP0000407787.path4	chr7	26522989	26538831	Parent=Scaffold313312				MDP0000407787		MDP0000407787	chr9	6513219	6513782	564	AT4G23160.1	Arabidopsis thaliana	protein kinase family protein	42.03	138	80	0	4	141	417	554	5e-31	130
MDP0000658985	MDC019942.213	Malus_x_domestica_v3.0.a1	cDNA_match	5178	5684	100	+	ID=MDP0000658985.path1	chr7	26522989	26538831	Parent=Scaffold313312	MDP0000658985					MDP0000658985	chr10	19220941	19221447	507	AT4G23160.1	Arabidopsis thaliana	protein kinase family protein	40.16	122	73	0	1	122	433	554	2e-25	111
MDP0000662800	MDC019942.213	Malus_x_domestica_v3.0.a1	cDNA_match	4345	5684	95	+	ID=MDP0000662800.path3	chr7	26522989	26538831	Parent=Scaffold313312			MDP0000662800			MDP0000662800	chr3	8908500	8909843	1344	AT4G23160.1	Arabidopsis thaliana	protein kinase family protein	42.75	407	220	3	3	401	153	554	5e-97	351
MDP0000124409	MDC008817.366	Malus_x_domestica_v3.0.a1	cDNA_match	12056	12160	100	-	ID=MDP0000124409.path1	chr7	26587940	26605244	Parent=Scaffold313312	MDP0000124409					MDP0000124409	chr1	17802766	17807832	5067	AT4G23160.1	Arabidopsis thaliana	protein kinase family protein	43.21	81	46	0	375	455	79	159	1e-13	75.9
MDP0000124410	MDC008817.366	Malus_x_domestica_v3.0.a1	cDNA_match	13019	13416	100	+	ID=MDP0000124410.path1	chr7	26587940	26605244	Parent=Scaffold313312	MDP0000124410					MDP0000124410	chr1	17808691	17809401	711	AT1G55460.1	Arabidopsis thaliana	Kin17 DNA-binding protein-related	49.25	199	66	3	42	205	213	411	2e-35	145
MDP0000239462	MDC008817.366	Malus_x_domestica_v3.0.a1	cDNA_match	3223	3433	100	+	ID=MDP0000239462.path1	chr7	26587940	26605244	Parent=Scaffold313312	MDP0000239462					MDP0000239462	chr1	17798895	17800821	1927	AT3G12580.1	Arabidopsis thaliana	HSP70 (heat shock protein 70); ATP binding	67.3	526	152	5	1	507	1	525	0	677
MDP0000089058	MDC006661.342	Malus_x_domestica_v3.0.a1	cDNA_match	15166	15649	89	-	ID=MDP0000089058.path2	chr7	26625607	26652945	Parent=Scaffold313312		MDP0000089058				MDP0000089058	chr1	17401478	17406061	4584	AT5G65750.1	Arabidopsis thaliana	2-oxoglutarate dehydrogenase E1 component, putative / oxoglutarate decarboxylase, putative / alpha-ketoglutaric dehydrogenase, putative	86.76	1020	130	2	1	1015	1	1020	0	1882
MDP0000281188	MDC006661.342	Malus_x_domestica_v3.0.a1	cDNA_match	24312	24444	100	-	ID=MDP0000281188.path1	chr7	26625607	26652945	Parent=Scaffold313312	MDP0000281188					MDP0000281188	chr1	17385823	17404170	18348	AT5G65750.1	Arabidopsis thaliana	2-oxoglutarate dehydrogenase E1 component, putative / oxoglutarate decarboxylase, putative / alpha-ketoglutaric dehydrogenase, putative	80.78	1025	146	4	417	1419	8	1003	0	1741
MDP0000299094	MDC006661.342	Malus_x_domestica_v3.0.a1	cDNA_match	14105	14251	100	-	ID=MDP0000299094.path2	chr7	26625607	26652945	Parent=Scaffold313312		MDP0000299094				MDP0000299094	chr3	29253976	29259952	5977	AT3G55410.1	Arabidopsis thaliana	2-oxoglutarate dehydrogenase E1 component, putative / oxoglutarate decarboxylase, putative / alpha-ketoglutaric dehydrogenase, putative	76.3	557	86	2	1	540	468	995	0	906
MDP0000310510	MDC006661.342	Malus_x_domestica_v3.0.a1	cDNA_match	14430	15256	96	-	ID=MDP0000310510.path2	chr7	26625607	26652945	Parent=Scaffold313312		MDP0000310510				MDP0000310510	chr1	17407419	17411725	4307	AT5G65750.1	Arabidopsis thaliana	2-oxoglutarate dehydrogenase E1 component, putative / oxoglutarate decarboxylase, putative / alpha-ketoglutaric dehydrogenase, putative	66.82	880	144	5	1	732	137	1016	0	1168
MDP0000152242	MDC001491.325	Malus_x_domestica_v3.0.a1	cDNA_match	22110	22148	100	-	ID=MDP0000152242.path2	chr7	26699868	26727572	Parent=Scaffold313312		MDP0000152242				MDP0000152242	chr1	16604681	16607779	3099	AT3G55440.1	Arabidopsis thaliana	TPI (TRIOSEPHOSPHATE ISOMERASE); triose-phosphate isomerase	83.86	254	41	0	1	254	1	254	7e-113	403
MDP0000163805	MDC001491.325	Malus_x_domestica_v3.0.a1	cDNA_match	7741	7968	100	-	ID=MDP0000163805.path1	chr7	26699868	26727572	Parent=Scaffold313312	MDP0000163805					MDP0000163805	chr1	17939671	17942552	2882	AT2G39670.1	Arabidopsis thaliana	radical SAM domain-containing protein	77.6	375	82	2	48	420	53	427	6e-171	597
MDP0000269193	MDC001491.325	Malus_x_domestica_v3.0.a1	cDNA_match	13790	13841	100	-	ID=MDP0000269193.path1	chr7	26699868	26727572	Parent=Scaffold313312	MDP0000269193					MDP0000269193	chr1	17945314	17948425	3112	AT1G07570.1	Arabidopsis thaliana	APK1A; kinase/ protein serine/threonine kinase	70.9	354	96	1	1	347	1	354	1e-149	526
MDP0000694943	MDC001491.325	Malus_x_domestica_v3.0.a1	cDNA_match	22110	22148	100	-	ID=MDP0000694943.path2	chr7	26699868	26727572	Parent=Scaffold313312		MDP0000694943				MDP0000694943	chr1	16604675	16607715	3041	AT3G55440.1	Arabidopsis thaliana	TPI (TRIOSEPHOSPHATE ISOMERASE); triose-phosphate isomerase	83.86	254	41	0	1	254	1	254	9e-113	402
MDP0000924958	MDC001491.325	Malus_x_domestica_v3.0.a1	cDNA_match	22106	22282	100	-	ID=MDP0000924958.path1	chr7	26699868	26727572	Parent=Scaffold313312	MDP0000924958					MDP0000924958	chr1	17953930	17956866	2937	AT3G55440.1	Arabidopsis thaliana	TPI (TRIOSEPHOSPHATE ISOMERASE); triose-phosphate isomerase	83.26	239	40	0	62	300	16	254	2e-102	368
MDP0000167199	MDC004952.477	Malus_x_domestica_v3.0.a1	cDNA_match	5036	5242	100	-	ID=MDP0000167199.path1	chr7	26711459	26732603	Parent=Scaffold313312	MDP0000167199					MDP0000167199	chr1	17903296	17904896	1601	AT2G39650.1	Arabidopsis thaliana	unknown protein	51.53	295	126	6	1	293	3	282	1e-76	283
MDP0000271720	MDC004952.477	Malus_x_domestica_v3.0.a1	cDNA_match	15139	15369	100	-	ID=MDP0000271720.path1	chr7	26711459	26732603	Parent=Scaffold313312	MDP0000271720					MDP0000271720	chr1	17913167	17915023	1857	AT3G12530.1	Arabidopsis thaliana	PSF2	55.24	248	73	2	1	248	1	210	3e-73	271
MDP0000250599	MDC051398.000	Malus_x_domestica_v3.0.a1	cDNA_match	14856	16102	100	+	ID=MDP0000250599.path1	chr7	26766373	26794661	Parent=Scaffold315255	MDP0000250599					MDP0000250599	chr1	18119881	18125642	5762	AT2G39710.1	Arabidopsis thaliana	aspartyl protease family protein	69.49	413	114	5	17	421	31	439	1e-160	563
MDP0000250600	MDC051398.000	Malus_x_domestica_v3.0.a1	cDNA_match	25776	25884	100	-	ID=MDP0000250600.path1	chr7	26766373	26794661	Parent=Scaffold315255	MDP0000250600					MDP0000250600	chr1	18126709	18130908	4200	AT3G55520.1	Arabidopsis thaliana	immunophilin, putative / FKBP-type peptidyl-prolyl cis-trans isomerase, putative	80.27	147	29	0	85	231	1	147	6e-67	252
MDP0000770377	MDC051398.000	Malus_x_domestica_v3.0.a1	cDNA_match	3588	4802	100	+	ID=MDP0000770377.path1	chr7	26766373	26794661	Parent=Scaffold315255	MDP0000770377					MDP0000770377	chr1	18131975	18133189	1215	AT2G39720.1	Arabidopsis thaliana	RHC2A; protein binding / zinc ion binding	48.21	336	140	9	4	318	2	324	1e-75	280
MDP0000770380	MDC051398.000	Malus_x_domestica_v3.0.a1	cDNA_match	14856	16142	100	+	ID=MDP0000770380.path1	chr7	26766373	26794661	Parent=Scaffold315255	MDP0000770380					MDP0000770380	chr1	18143244	18144530	1287	AT2G39710.1	Arabidopsis thaliana	aspartyl protease family protein	71.01	414	112	5	17	426	31	440	5e-166	580
MDP0000195797	MDC014075.207	Malus_x_domestica_v3.0.a1	cDNA_match	24772	25690	100	+	ID=MDP0000195797.path1	chr7	26866221	26901078	Parent=Scaffold315255	MDP0000195797					MDP0000195797	chr1	17987060	17990515	3456	AT3G48670.2	Arabidopsis thaliana	XH/XS domain-containing protein / XS zinc finger domain-containing protein	54.79	626	261	4	32	650	33	643	1e-167	587
MDP0000195798	MDC014075.207	Malus_x_domestica_v3.0.a1	cDNA_match	32910	33066	100	-	ID=MDP0000195798.path1	chr7	26866221	26901078	Parent=Scaffold315255	MDP0000195798					MDP0000195798	chr1	17993687	17995354	1668	AT2G39700.1	Arabidopsis thaliana	ATEXPA4 (ARABIDOPSIS THALIANA EXPANSIN A4)	84.71	255	35	1	11	261	3	257	6e-129	456
MDP0000293285	MDC014075.207	Malus_x_domestica_v3.0.a1	cDNA_match	1952	2193	100	+	ID=MDP0000293285.path1	chr7	26866221	26901078	Parent=Scaffold315255	MDP0000293285					MDP0000293285	chr1	17964240	17977416	13177	AT2G39690.1	Arabidopsis thaliana	unknown protein	39.68	431	185	12	580	940	3	428	3e-53	207
MDP0000293286	MDC014075.207	Malus_x_domestica_v3.0.a1	cDNA_match	19993	20402	100	-	ID=MDP0000293286.path1	chr7	26866221	26901078	Parent=Scaffold315255	MDP0000293286					MDP0000293286	chr1	17977775	17982690	4916	AT3G55480.2	Arabidopsis thaliana	adaptin family protein	56.64	1061	372	11	102	1091	68	1111	0	1101
MDP0000433172	MDC014075.207	Malus_x_domestica_v3.0.a1	cDNA_match	24772	25690	94	+	ID=MDP0000433172.path2	chr7	26866221	26901078	Parent=Scaffold315255		MDP0000433172				MDP0000433172	chr1	16566459	16570046	3588	AT3G48670.2	Arabidopsis thaliana	XH/XS domain-containing protein / XS zinc finger domain-containing protein	54.95	626	261	5	32	651	33	643	8e-168	587
MDP0000573617	MDC014075.207	Malus_x_domestica_v3.0.a1	cDNA_match	32910	33066	95	-	ID=MDP0000573617.path2	chr7	26866221	26901078	Parent=Scaffold315255		MDP0000573617				MDP0000573617	chr1	16561842	16562906	1065	AT2G39700.1	Arabidopsis thaliana	ATEXPA4 (ARABIDOPSIS THALIANA EXPANSIN A4)	83.33	258	38	1	4	261	5	257	5e-128	453
MDP0000119181	MDC000707.178	Malus_x_domestica_v3.0.a1	cDNA_match	840	1046	100	+	ID=MDP0000119181.path1	chr7	26895456	26926244	Parent=Scaffold315255	MDP0000119181					MDP0000119181	chr1	18002977	18007019	4043	AT3G12380.1	Arabidopsis thaliana	ATARP5 (ACTIN-RELATED PROTEIN 5); structural constituent of cytoskeleton	58.93	633	166	7	91	653	100	708	0	630
MDP0000119183	MDC000707.178	Malus_x_domestica_v3.0.a1	cDNA_match	12811	13164	100	-	ID=MDP0000119183.path1	chr7	26895456	26926244	Parent=Scaffold315255	MDP0000119183					MDP0000119183	chr1	18011215	18015301	4087	AT5G13830.1	Arabidopsis thaliana	FtsJ-like methyltransferase family protein	59.38	224	51	5	237	446	27	224	2e-58	223
MDP0000119184	MDC000707.178	Malus_x_domestica_v3.0.a1	cDNA_match	17809	17889	100	-	ID=MDP0000119184.path1	chr7	26895456	26926244	Parent=Scaffold315255	MDP0000119184					MDP0000119184	chr1	18016691	18020026	3336	AT5G13820.1	Arabidopsis thaliana	TBP1 (TELOMERIC DNA BINDING PROTEIN 1); DNA binding / double-stranded telomeric DNA binding	46.15	689	299	18	1	674	1	632	1e-129	461
MDP0000135255	MDC000707.178	Malus_x_domestica_v3.0.a1	cDNA_match	946	1046	97	+	ID=MDP0000135255.path2	chr7	26895456	26926244	Parent=Scaffold315255		MDP0000135255				MDP0000135255	chr1	16528970	16537148	8179	AT3G12380.1	Arabidopsis thaliana	ATARP5 (ACTIN-RELATED PROTEIN 5); structural constituent of cytoskeleton	74.1	722	184	2	1	721	1	720	0	991
MDP0000894176	MDC000707.178	Malus_x_domestica_v3.0.a1	cDNA_match	5798	6397	100	+	ID=MDP0000894176.path1	chr7	26895456	26926244	Parent=Scaffold315255	MDP0000894176					MDP0000894176	chr1	18007935	18010696	2762	AT5G13840.2	Arabidopsis thaliana		76.57	495	96	5	29	517	1	481	0	700
MDP0000186752	MDC008970.265	Malus_x_domestica_v3.0.a1	cDNA_match	6552	6970	93	+	ID=MDP0000186752.path2	chr7	26927244	26946653	Parent=Scaffold316334		MDP0000186752				MDP0000186752	chr14	23730055	23731031	977	AT5G05710.1	Arabidopsis thaliana	pleckstrin homology (PH) domain-containing protein	84.03	144	22	1	1	143	1	144	3e-66	247
MDP0000399437	MDC008970.265	Malus_x_domestica_v3.0.a1	cDNA_match	605	1363	99	+	ID=MDP0000399437.path2	chr7	26927244	26946653	Parent=Scaffold316334		MDP0000399437				MDP0000399437	chr0	18091280	18092139	860	AT4G23160.1	Arabidopsis thaliana	protein kinase family protein	29.13	254	167	4	2	251	173	417	8e-26	114
MDP0000492384	MDC008970.265	Malus_x_domestica_v3.0.a1	cDNA_match	1007	1915	98	+	ID=MDP0000492384.path4	chr7	26927244	26946653	Parent=Scaffold316334				MDP0000492384		MDP0000492384	chr11	33720300	33721208	909	AT4G23160.1	Arabidopsis thaliana	protein kinase family protein	32.55	255	161	4	1	255	310	553	1e-26	117
MDP0000518189	MDC008970.265	Malus_x_domestica_v3.0.a1	cDNA_match	668	1915	98	+	ID=MDP0000518189.path3	chr7	26927244	26946653	Parent=Scaffold316334			MDP0000518189			MDP0000518189	chr0	87427310	87428557	1248	AT4G23160.1	Arabidopsis thaliana	protein kinase family protein	34.14	372	230	5	1	368	193	553	4e-53	205
MDP0000556289	MDC008970.265	Malus_x_domestica_v3.0.a1	cDNA_match	53	1826	94	+	ID=MDP0000556289.path4	chr7	26927244	26946653	Parent=Scaffold316334				MDP0000556289		MDP0000556289	chr14	21893109	21894893	1785	AT4G23160.1	Arabidopsis thaliana	protein kinase family protein	33.27	499	310	8	94	587	84	564	9e-72	268
MDP0000560289	MDC008970.265	Malus_x_domestica_v3.0.a1	cDNA_match	110	1915	99	+	ID=MDP0000560289.path2	chr7	26927244	26946653	Parent=Scaffold316334		MDP0000560289				MDP0000560289	chr15	33052425	33054230	1806	AT4G23160.1	Arabidopsis thaliana	protein kinase family protein	35.2	483	295	6	75	553	84	552	1e-77	287
MDP0000600511	MDC008970.265	Malus_x_domestica_v3.0.a1	cDNA_match	359	1104	99	+	ID=MDP0000600511.path2	chr7	26927244	26946653	Parent=Scaffold316334		MDP0000600511				MDP0000600511	chr12	23437700	23438446	747	AT4G23160.1	Arabidopsis thaliana	protein kinase family protein	41.92	229	129	2	9	233	98	326	7e-53	203
MDP0000640895	MDC008970.265	Malus_x_domestica_v3.0.a1	cDNA_match	1187	1915	99	+	ID=MDP0000640895.path3	chr7	26927244	26946653	Parent=Scaffold316334			MDP0000640895			MDP0000640895	chr8	867238	867966	729	AT4G23160.1	Arabidopsis thaliana	protein kinase family protein	37.43	179	109	2	17	195	378	553	2e-24	109
MDP0000656930	MDC008970.265	Malus_x_domestica_v3.0.a1	cDNA_match	605	1915	98	+	ID=MDP0000656930.path3	chr7	26927244	26946653	Parent=Scaffold316334			MDP0000656930			MDP0000656930	chr11	25841035	25842345	1311	AT4G23160.1	Arabidopsis thaliana	protein kinase family protein	33.25	391	246	5	2	388	173	552	7e-59	224
MDP0000726800	MDC008970.265	Malus_x_domestica_v3.0.a1	cDNA_match	668	1915	99	+	ID=MDP0000726800.path2	chr7	26927244	26946653	Parent=Scaffold316334		MDP0000726800				MDP0000726800	chr7	16233898	16235145	1248	AT4G23160.1	Arabidopsis thaliana	protein kinase family protein	34.5	371	228	6	1	367	193	552	8e-53	204
MDP0000729399	MDC008970.265	Malus_x_domestica_v3.0.a1	cDNA_match	53	1915	100	+	ID=MDP0000729399.path1	chr7	26927244	26946653	Parent=Scaffold316334	MDP0000729399					MDP0000729399	chr15	33055751	33057613	1863	AT4G23160.1	Arabidopsis thaliana	protein kinase family protein	36.02	483	291	7	94	572	84	552	3e-80	296
MDP0000729401	MDC008970.265	Malus_x_domestica_v3.0.a1	cDNA_match	6552	6977	100	+	ID=MDP0000729401.path1	chr7	26927244	26946653	Parent=Scaffold316334	MDP0000729401					MDP0000729401	chr15	33062250	33062675	426	AT5G05710.1	Arabidopsis thaliana	pleckstrin homology (PH) domain-containing protein	85.31	143	18	2	1	140	1	143	5e-66	246
MDP0000889776	MDC008970.265	Malus_x_domestica_v3.0.a1	cDNA_match	18457	18575	92	-	ID=MDP0000889776.path2	chr7	26927244	26946653	Parent=Scaffold316334		MDP0000889776				MDP0000889776	chr14	23600477	23602630	2154	AT5G05740.2	Arabidopsis thaliana	EGY2; metalloendopeptidase	59.4	266	88	9	1	251	1	261	9e-79	290
MDP0000895663	MDC008970.265	Malus_x_domestica_v3.0.a1	cDNA_match	12328	12475	100	-	ID=MDP0000895663.path1	chr7	26927244	26946653	Parent=Scaffold316334	MDP0000895663					MDP0000895663	chr15	33064126	33068173	4048	AT5G05730.1	Arabidopsis thaliana	ASA1 (ANTHRANILATE SYNTHASE ALPHA SUBUNIT 1); anthranilate synthase	72.35	586	151	5	1	575	10	595	0	856
MDP0000846032	MDC006794.322	Malus_x_domestica_v3.0.a1	cDNA_match	5904	6147	100	-	ID=MDP0000846032.path1	chr7	27046143	27056751	Parent=Scaffold316334	MDP0000846032					MDP0000846032	chr14	23552087	23552637	551	AT2G05070.1	Arabidopsis thaliana	LHCB2.2; chlorophyll binding	83.1	71	12	0	79	149	84	154	1e-29	125
MDP0000846034	MDC006794.322	Malus_x_domestica_v3.0.a1	cDNA_match	9028	9100	100	+	ID=MDP0000846034.path1	chr7	27046143	27056751	Parent=Scaffold316334	MDP0000846034					MDP0000846034	chr14	23555159	23556474	1316	AT3G04600.3	Arabidopsis thaliana	tRNA synthetase class I (W and Y) family protein	76.81	69	16	0	2	70	303	371	2e-25	110
MDP0000213770	MDC016152.155	Malus_x_domestica_v3.0.a1	cDNA_match	32436	32544	100	-	ID=MDP0000213770.path1	chr7	27067208	27149167	Parent=Scaffold314176	MDP0000213770					MDP0000213770	chr4	2904340	2907671	3332	AT2G40460.1	Arabidopsis thaliana	proton-dependent oligopeptide transport (POT) family protein	72.8	592	149	4	1	589	1	583	0	876
MDP0000213771	MDC016152.155	Malus_x_domestica_v3.0.a1	cDNA_match	40149	40358	100	+	ID=MDP0000213771.path1	chr7	27067208	27149167	Parent=Scaffold314176	MDP0000213771					MDP0000213771	chr4	2915276	2916562	1287	AT5G05340.1	Arabidopsis thaliana	peroxidase, putative	63.51	296	103	3	24	314	29	324	4e-103	371
MDP0000297197	MDC016152.155	Malus_x_domestica_v3.0.a1	cDNA_match	76655	76789	97	-	ID=MDP0000297197.path2	chr7	27067208	27149167	Parent=Scaffold314176		MDP0000297197				MDP0000297197	chr1	21613983	21614691	709	AT2G40435.1	Arabidopsis thaliana	EXPRESSED IN: 20 plant structures; EXPRESSED DURING: 13 growth stages; BEST Arabidopsis thaliana protein match is: transcription regulator (TAIR:AT3G56220.1); Has 165 Blast hits to 165 proteins in 20 species: Archae - 0; Bacteria - 0; Metazoa - 0; Fungi - 0; Plants - 165; Viruses - 0; Other Eukaryotes - 0 (source: NCBI BLink).	66.93	127	40	2	2	128	28	152	5e-42	166
MDP0000306867	MDC016152.155	Malus_x_domestica_v3.0.a1	cDNA_match	23359	23568	100	-	ID=MDP0000306867.path1	chr7	27067208	27149167	Parent=Scaffold314176	MDP0000306867					MDP0000306867	chr4	2895140	2898695	3556	AT5G05340.1	Arabidopsis thaliana	peroxidase, putative	71.43	301	76	1	23	323	28	318	3e-128	455
MDP0000306870	MDC016152.155	Malus_x_domestica_v3.0.a1	cDNA_match	48497	48761	100	-	ID=MDP0000306870.path1	chr7	27067208	27149167	Parent=Scaffold314176	MDP0000306870					MDP0000306870	chr4	2917583	2923888	6306	AT5G19760.1	Arabidopsis thaliana	dicarboxylate/tricarboxylate carrier (DTC)	34.11	299	153	7	297	563	12	298	1e-27	121
MDP0000306872	MDC016152.155	Malus_x_domestica_v3.0.a1	cDNA_match	55013	55282	100	+	ID=MDP0000306872.path1	chr7	27067208	27149167	Parent=Scaffold314176	MDP0000306872					MDP0000306872	chr4	2930140	2933506	3367	AT4G23160.1	Arabidopsis thaliana	protein kinase family protein	41.78	304	145	2	314	585	142	445	2e-61	234
MDP0000306873	MDC016152.155	Malus_x_domestica_v3.0.a1	cDNA_match	63851	64288	100	+	ID=MDP0000306873.path1	chr7	27067208	27149167	Parent=Scaffold314176	MDP0000306873					MDP0000306873	chr4	2938978	2951129	12152	AT3G56230.1	Arabidopsis thaliana	speckle-type POZ protein-related	53.4	206	96	0	146	351	72	277	2e-53	206
MDP0000406310	MDC016152.155	Malus_x_domestica_v3.0.a1	cDNA_match	8976	9046	100	+	ID=MDP0000406310.path2	chr7	27067208	27149167	Parent=Scaffold314176		MDP0000406310				MDP0000406310	chr4	2940887	2942513	1627	AT2G40470.1	Arabidopsis thaliana	LBD15 (LOB DOMAIN-CONTAINING PROTEIN 15)	80.59	170	28	3	25	190	6	174	3e-65	244
MDP0000457243	MDC016152.155	Malus_x_domestica_v3.0.a1	cDNA_match	32436	32544	90	-	ID=MDP0000457243.path2	chr7	27067208	27149167	Parent=Scaffold314176		MDP0000457243				MDP0000457243	chr1	21672950	21677428	4479	AT2G40460.1	Arabidopsis thaliana	proton-dependent oligopeptide transport (POT) family protein	70.95	592	160	4	1	589	1	583	0	845
MDP0000492898	MDC016152.155	Malus_x_domestica_v3.0.a1	cDNA_match	77739	77816	100	-	ID=MDP0000492898.path1	chr7	27067208	27149167	Parent=Scaffold314176	MDP0000492898					MDP0000492898	chr4	2951262	2952943	1682	AT2G40435.1	Arabidopsis thaliana	EXPRESSED IN: 20 plant structures; EXPRESSED DURING: 13 growth stages; BEST Arabidopsis thaliana protein match is: transcription regulator (TAIR:AT3G56220.1); Has 165 Blast hits to 165 proteins in 20 species: Archae - 0; Bacteria - 0; Metazoa - 0; Fungi - 0; Plants - 165; Viruses - 0; Other Eukaryotes - 0 (source: NCBI BLink).	69.03	155	45	3	1	155	1	152	3e-53	203
MDP0000788662	MDC016152.155	Malus_x_domestica_v3.0.a1	cDNA_match	9454	9467	100	+	ID=MDP0000788662.path1	chr7	27067208	27149167	Parent=Scaffold314176	MDP0000788662					MDP0000788662	chr4	2884581	2885791	1211	AT2G40470.1	Arabidopsis thaliana	LBD15 (LOB DOMAIN-CONTAINING PROTEIN 15)	81.14	175	28	3	1	171	1	174	2e-68	255
MDP0000788664	MDC016152.155	Malus_x_domestica_v3.0.a1	cDNA_match	18134	18352	100	-	ID=MDP0000788664.path1	chr7	27067208	27149167	Parent=Scaffold314176	MDP0000788664					MDP0000788664	chr4	2892123	2893479	1357	AT5G05340.1	Arabidopsis thaliana	peroxidase, putative	58.69	305	116	1	28	332	30	324	3e-109	391
MDP0000187710	MDC010707.221	Malus_x_domestica_v3.0.a1	cDNA_match	24230	24454	100	-	ID=MDP0000187710.path1	chr7	27189507	27234741	Parent=Scaffold314176	MDP0000187710					MDP0000187710	chr4	3144155	3150166	6012	AT3G56320.1	Arabidopsis thaliana	nucleotidyltransferase family protein	48.12	478	222	6	28	494	35	497	1e-125	447
MDP0000187714	MDC010707.221	Malus_x_domestica_v3.0.a1	cDNA_match	40351	40471	100	-	ID=MDP0000187714.path1	chr7	27189507	27234741	Parent=Scaffold314176	MDP0000187714					MDP0000187714	chr4	3160556	3166183	5628	AT3G10920.1	Arabidopsis thaliana	MSD1 (MANGANESE SUPEROXIDE DISMUTASE 1); metal ion binding / superoxide dismutase	75	232	57	1	319	550	1	231	5e-104	375
MDP0000287176	MDC010707.221	Malus_x_domestica_v3.0.a1	cDNA_match	27634	27882	100	+	ID=MDP0000287176.path1	chr7	27189507	27234741	Parent=Scaffold314176	MDP0000287176					MDP0000287176	chr4	3153346	3156139	2794	AT3G56330.1	Arabidopsis thaliana	N2,N2-dimethylguanosine tRNA methyltransferase family protein	53.18	346	113	3	84	428	135	432	2e-94	342
MDP0000841170	MDC010707.221	Malus_x_domestica_v3.0.a1	cDNA_match	13973	14181	100	+	ID=MDP0000841170.path1	chr7	27189507	27234741	Parent=Scaffold314176	MDP0000841170					MDP0000841170	chr4	3139685	3143612	3928	AT3G56310.1	Arabidopsis thaliana	alpha-galactosidase, putative / melibiase, putative / alpha-D-galactoside galactohydrolase, putative	78.33	406	87	1	23	427	28	433	0	680
MDP0000152953	MDC017945.195	Malus_x_domestica_v3.0.a1	cDNA_match	47024	47101	100	+	ID=MDP0000152953.path1	chr7	27206803	27262030	Parent=Scaffold314176	MDP0000152953					MDP0000152953	chr4	2866313	2869332	3020	AT2G27610.1	Arabidopsis thaliana	pentatricopeptide (PPR) repeat-containing protein	37.55	687	417	6	97	781	126	802	3e-133	473
MDP0000261017	MDC017945.195	Malus_x_domestica_v3.0.a1	cDNA_match	29639	29768	100	-	ID=MDP0000261017.path1	chr7	27206803	27262030	Parent=Scaffold314176	MDP0000261017					MDP0000261017	chr4	2840900	2849057	8158	AT3G10980.1	Arabidopsis thaliana	unknown protein	64.86	572	168	13	391	939	1	562	0	691
MDP0000690541	MDC017945.195	Malus_x_domestica_v3.0.a1	cDNA_match	11214	11314	100	-	ID=MDP0000690541.path2	chr7	27206803	27262030	Parent=Scaffold314176		MDP0000690541				MDP0000690541	chr4	2829182	2830644	1463	AT3G10985.1	Arabidopsis thaliana	SAG20 (SENESCENCE ASSOCIATED GENE 20)	53.08	130	37	3	94	219	1	110	5e-28	120
MDP0000764740	MDC017945.195	Malus_x_domestica_v3.0.a1	cDNA_match	35207	35564	100	+	ID=MDP0000764740.path1	chr7	27206803	27262030	Parent=Scaffold314176	MDP0000764740					MDP0000764740	chr4	2854496	2856977	2482	AT3G56200.1	Arabidopsis thaliana	amino acid transporter family protein	62.47	437	158	2	1	433	1	435	5e-138	487
MDP0000764742	MDC017945.195	Malus_x_domestica_v3.0.a1	cDNA_match	45900	46068	100	-	ID=MDP0000764742.path1	chr7	27206803	27262030	Parent=Scaffold314176	MDP0000764742					MDP0000764742	chr4	2862288	2865357	3070	AT2G40430.2	Arabidopsis thaliana	FUNCTIONS IN: molecular_function unknown; INVOLVED IN: biological_process unknown; LOCATED IN: cellular_component unknown; EXPRESSED IN: 22 plant structures; EXPRESSED DURING: 13 growth stages; CONTAINS InterPro DOMAIN/s: Tumor suppressor protein Gltscr2 (InterPro:IPR011211), P60-like (InterPro:IPR011687); Has 608 Blast hits to 551 proteins in 148 species: Archae - 0; Bacteria - 22; Metazoa - 203…	56.28	215	80	5	15	220	15	224	6e-45	178
MDP0000184633	MDC011173.235	Malus_x_domestica_v3.0.a1	cDNA_match	3468	4292	100	+	ID=MDP0000184633.path1	chr7	27259059	27285994	Parent=Scaffold314176	MDP0000184633					MDP0000184633	chr4	2756636	2757460	825	AT2G13620.1	Arabidopsis thaliana	ATCHX15; monovalent cation:proton antiporter/ sodium:hydrogen antiporter	36.47	266	147	6	1	247	526	788	3e-36	149
MDP0000215241	MDC011173.235	Malus_x_domestica_v3.0.a1	cDNA_match	22923	23051	100	-	ID=MDP0000215241.path2	chr7	27259059	27285994	Parent=Scaffold314176		MDP0000215241				MDP0000215241	chr4	2769753	2772053	2301	AT2G40370.1	Arabidopsis thaliana	LAC5 (laccase 5); laccase	78.07	561	116	3	30	583	20	580	0	896
MDP0000284901	MDC011173.235	Malus_x_domestica_v3.0.a1	cDNA_match	5221	5347	100	+	ID=MDP0000284901.path1	chr7	27259059	27285994	Parent=Scaffold314176	MDP0000284901					MDP0000284901	chr4	2758389	2763112	4724	AT2G13620.1	Arabidopsis thaliana	ATCHX15; monovalent cation:proton antiporter/ sodium:hydrogen antiporter	33.38	782	488	13	71	830	21	791	8e-114	408
MDP0000284902	MDC011173.235	Malus_x_domestica_v3.0.a1	cDNA_match	15478	15606	100	-	ID=MDP0000284902.path1	chr7	27259059	27285994	Parent=Scaffold314176	MDP0000284902					MDP0000284902	chr4	2766549	2768774	2226	AT2G40370.1	Arabidopsis thaliana	LAC5 (laccase 5); laccase	77.5	560	118	4	31	582	21	580	0	890
MDP0000523251	MDC011173.235	Malus_x_domestica_v3.0.a1	cDNA_match	400	2586	97	+	ID=MDP0000523251.path4	chr7	27259059	27285994	Parent=Scaffold314176				MDP0000523251		MDP0000523251	chr2	30609195	30611384	2190	AT4G23160.1	Arabidopsis thaliana	protein kinase family protein	38.48	499	284	10	193	686	73	553	6e-81	299
MDP0000531814	MDC011173.235	Malus_x_domestica_v3.0.a1	cDNA_match	639	1232	98	+	ID=MDP0000531814.path5	chr7	27259059	27285994	Parent=Scaffold314176					MDP0000531814	MDP0000531814	chr0	64414275	64419534	5260	AT4G23160.1	Arabidopsis thaliana	protein kinase family protein	34.15	164	102	3	291	452	394	553	4e-18	89.7
MDP0000540937	MDC011173.235	Malus_x_domestica_v3.0.a1	cDNA_match	160	1863	100	+	ID=MDP0000540937.path1	chr7	27259059	27285994	Parent=Scaffold314176	MDP0000540937					MDP0000540937	chr4	2753328	2755031	1704	AT4G23160.1	Arabidopsis thaliana	protein kinase family protein	42.4	283	152	5	273	551	73	348	9e-60	228
MDP0000646453	MDC011173.235	Malus_x_domestica_v3.0.a1	cDNA_match	851	2586	97	+	ID=MDP0000646453.path2	chr7	27259059	27285994	Parent=Scaffold314176		MDP0000646453				MDP0000646453	chr0	64418400	64420136	1737	AT4G23160.1	Arabidopsis thaliana	protein kinase family protein	37.8	500	286	11	42	535	73	553	4e-84	309
MDP0000679777	MDC011173.235	Malus_x_domestica_v3.0.a1	cDNA_match	208	679	96	+	ID=MDP0000679777.path3	chr7	27259059	27285994	Parent=Scaffold314176			MDP0000679777			MDP0000679777	chr0	117725260	117725730	471	ATMG00710.1	Arabidopsis thaliana	hypothetical protein	51.19	84	40	1	54	137	1	83	3e-18	87.8
MDP0000734353	MDC011173.235	Malus_x_domestica_v3.0.a1	cDNA_match	508	2586	98	+	ID=MDP0000734353.path3	chr7	27259059	27285994	Parent=Scaffold314176			MDP0000734353			MDP0000734353	chr9	15852001	15854082	2082	AT4G23160.1	Arabidopsis thaliana	protein kinase family protein	39.19	472	265	11	185	650	98	553	2e-87	320
MDP0000741866	MDC011173.235	Malus_x_domestica_v3.0.a1	cDNA_match	755	2586	95	+	ID=MDP0000741866.path4	chr7	27259059	27285994	Parent=Scaffold314176				MDP0000741866		MDP0000741866	chr5	21475161	21476996	1836	AT4G23160.1	Arabidopsis thaliana	protein kinase family protein	38.48	499	284	11	75	568	73	553	2e-85	313
MDP0000199919	MDC014126.253	Malus_x_domestica_v3.0.a1	cDNA_match	14155	14235	100	+	ID=MDP0000199919.path1	chr7	27315231	27345250	Parent=Scaffold314176	MDP0000199919					MDP0000199919	chr4	3266031	3270231	4201	AT2G40660.1	Arabidopsis thaliana	tRNA-binding region domain-containing protein	53.58	461	135	6	12	470	6	389	3e-116	415
MDP0000199921	MDC014126.253	Malus_x_domestica_v3.0.a1	cDNA_match	25975	26307	100	+	ID=MDP0000199921.path1	chr7	27315231	27345250	Parent=Scaffold314176	MDP0000199921					MDP0000199921	chr4	3277851	3281661	3811	AT2G40690.1	Arabidopsis thaliana	GLY1; glycerol-3-phosphate dehydrogenase (NAD+)	68.95	380	88	4	86	462	64	416	7e-134	474
MDP0000921402	MDC014126.253	Malus_x_domestica_v3.0.a1	cDNA_match	21127	21250	97	+	ID=MDP0000921402.path2	chr7	27315231	27345250	Parent=Scaffold314176		MDP0000921402				MDP0000921402	chr12	26232378	26233461	1084	AT3G56380.1	Arabidopsis thaliana	ARR17 (ARABIDOPSIS RESPONSE REGULATOR 17); transcription regulator/ two-component response regulator	63.82	152	39	2	19	170	18	153	1e-48	189
MDP0000922388	MDC014126.253	Malus_x_domestica_v3.0.a1	cDNA_match	5771	7245	100	-	ID=MDP0000922388.path1	chr7	27315231	27345250	Parent=Scaffold314176	MDP0000922388					MDP0000922388	chr4	3255879	3259121	3243	AT3G56370.1	Arabidopsis thaliana	leucine-rich repeat transmembrane protein kinase, putative	69.18	954	278	6	25	973	19	961	0	1186
MDP0000922391	MDC014126.253	Malus_x_domestica_v3.0.a1	cDNA_match	21121	21250	100	+	ID=MDP0000922391.path1	chr7	27315231	27345250	Parent=Scaffold314176	MDP0000922391					MDP0000922391	chr4	3272997	3274023	1027	AT2G40670.1	Arabidopsis thaliana	ARR16 (ARABIDOPSIS RESPONSE REGULATOR 16); transcription regulator/ two-component response regulator	68.84	138	42	1	16	152	27	164	5e-51	196
MDP0000151022	MDC013018.281	Malus_x_domestica_v3.0.a1	cDNA_match	1093	1231	89	-	ID=MDP0000151022.path2	chr7	27430897	27444825	Parent=Scaffold319937		MDP0000151022				MDP0000151022	chr13	1088545	1088890	346	AT2G40060.1	Arabidopsis thaliana	protein binding / structural molecule	42.71	96	33	4	10	100	18	96	4e-08	53.1
MDP0000378667	MDC013018.281	Malus_x_domestica_v3.0.a1	cDNA_match	7044	8537	94	+	ID=MDP0000378667.path2	chr7	27430897	27444825	Parent=Scaffold319937		MDP0000378667				MDP0000378667	chr13	1108269	1110084	1816	AT3G47570.1	Arabidopsis thaliana	leucine-rich repeat transmembrane protein kinase, putative	47.9	501	246	6	61	551	352	847	5e-107	385
MDP0000385223	MDC013018.281	Malus_x_domestica_v3.0.a1	cDNA_match	5954	8654	94	+	ID=MDP0000385223.path2	chr7	27430897	27444825	Parent=Scaffold319937		MDP0000385223				MDP0000385223	chr4	1682337	1685566	3230	AT3G47570.1	Arabidopsis thaliana	leucine-rich repeat transmembrane protein kinase, putative	44.76	1001	520	8	35	1025	22	999	0	730
MDP0000396530	MDC013018.281	Malus_x_domestica_v3.0.a1	cDNA_match	5954	8654	100	+	ID=MDP0000396530.path1	chr7	27430897	27444825	Parent=Scaffold319937	MDP0000396530					MDP0000396530	chr4	2072538	2075771	3234	AT3G47090.1	Arabidopsis thaliana	leucine-rich repeat transmembrane protein kinase, putative	45.43	1006	518	9	35	1032	22	1004	0	733
MDP0000493266	MDC013018.281	Malus_x_domestica_v3.0.a1	cDNA_match	5954	8654	93	+	ID=MDP0000493266.path2	chr7	27430897	27444825	Parent=Scaffold319937		MDP0000493266				MDP0000493266	chr4	1701665	1704890	3226	AT3G47570.1	Arabidopsis thaliana	leucine-rich repeat transmembrane protein kinase, putative	46.55	1001	502	11	35	1025	22	999	0	739
MDP0000122929	MDC054599.000	Malus_x_domestica_v3.0.a1	cDNA_match	5361	5864	100	-	ID=MDP0000122929.path1	chr7	27445825	27483057	Parent=Scaffold313365	MDP0000122929					MDP0000122929	chr7	21783836	21788572	4737	AT1G26540.1	Arabidopsis thaliana	agenet domain-containing protein	34.97	306	164	8	12	305	8	290	1e-33	141
MDP0000123488	MDC054599.000	Malus_x_domestica_v3.0.a1	cDNA_match	29393	29511	100	+	ID=MDP0000123488.path1	chr7	27445825	27483057	Parent=Scaffold313365	MDP0000123488					MDP0000123488	chr7	21813892	21815712	1821	AT5G51100.1	Arabidopsis thaliana	FSD2 (FE SUPEROXIDE DISMUTASE 2); superoxide dismutase	79.01	81	17	0	1	81	184	264	6e-35	144
MDP0000127652	MDC054599.000	Malus_x_domestica_v3.0.a1	cDNA_match	28754	28942	99	+	ID=MDP0000127652.path1	chr7	27445825	27483057	Parent=Scaffold313365	MDP0000127652					MDP0000127652	chr7	21808361	21810822	2462	AT5G51100.1	Arabidopsis thaliana	FSD2 (FE SUPEROXIDE DISMUTASE 2); superoxide dismutase	73.45	177	47	0	1	177	63	239	2e-69	260
MDP0000139988	MDC054599.000	Malus_x_domestica_v3.0.a1	cDNA_match	5361	5864	100	-	ID=MDP0000139988.path1	chr7	27445825	27483057	Parent=Scaffold313365	MDP0000139988					MDP0000139988	chr7	21783602	21788343	4742	AT1G26540.1	Arabidopsis thaliana	agenet domain-containing protein	34.97	306	164	8	12	305	8	290	1e-33	142
MDP0000150964	MDC054599.000	Malus_x_domestica_v3.0.a1	cDNA_match	13411	13517	100	+	ID=MDP0000150964.path1	chr7	27445825	27483057	Parent=Scaffold313365	MDP0000150964					MDP0000150964	chr7	21795357	21799324	3968	AT1G02170.1	Arabidopsis thaliana	AMC1 (METACASPASE 1); cysteine-type endopeptidase	76.29	291	65	2	110	396	77	367	1e-127	452
MDP0000181188	MDC054599.000	Malus_x_domestica_v3.0.a1	cDNA_match	27569	27659	100	+	ID=MDP0000181188.path1	chr7	27445825	27483057	Parent=Scaffold313365	MDP0000181188					MDP0000181188	chr7	21803788	21807438	3651	AT5G51100.1	Arabidopsis thaliana	FSD2 (FE SUPEROXIDE DISMUTASE 2); superoxide dismutase	72.38	181	50	0	45	225	59	239	2e-64	243
MDP0000203214	MDC054599.000	Malus_x_domestica_v3.0.a1	cDNA_match	5361	5864	100	-	ID=MDP0000203214.path2	chr7	27445825	27483057	Parent=Scaffold313365		MDP0000203214				MDP0000203214	chr7	21763868	21768593	4726	AT1G26540.1	Arabidopsis thaliana	agenet domain-containing protein	33.43	356	193	12	12	346	8	340	6e-34	142
MDP0000243650	MDC054599.000	Malus_x_domestica_v3.0.a1	cDNA_match	27569	27659	100	+	ID=MDP0000243650.path1	chr7	27445825	27483057	Parent=Scaffold313365	MDP0000243650					MDP0000243650	chr7	21806382	21810028	3647	AT5G51100.1	Arabidopsis thaliana	FSD2 (FE SUPEROXIDE DISMUTASE 2); superoxide dismutase	69.26	244	67	3	37	275	24	264	2e-85	312
MDP0000282341	MDC054599.000	Malus_x_domestica_v3.0.a1	cDNA_match	35444	35572	100	+	ID=MDP0000282341.path1	chr7	27445825	27483057	Parent=Scaffold313365	MDP0000282341					MDP0000282341	chr7	21798162	21799563	1402	AT5G10350.1	Arabidopsis thaliana	polyadenylate-binding protein family protein / PABP family protein	52.5	80	23	2	3	77	2	71	5e-12	67
MDP0000386476	MDC054599.000	Malus_x_domestica_v3.0.a1	cDNA_match	19263	19580	100	-	ID=MDP0000386476.path1	chr7	27445825	27483057	Parent=Scaffold313365	MDP0000386476					MDP0000386476	chr7	21801209	21801526	318	AT4G23160.1	Arabidopsis thaliana	protein kinase family protein	43.04	79	42	2	8	85	503	579	7e-11	62.4
MDP0000386477	MDC054599.000	Malus_x_domestica_v3.0.a1	cDNA_match	19652	20138	99	-	ID=MDP0000386477.path1	chr7	27445825	27483057	Parent=Scaffold313365	MDP0000386477					MDP0000386477	chr7	21801598	21802083	486	AT4G23160.1	Arabidopsis thaliana	protein kinase family protein	39.44	142	86	0	1	142	310	451	7e-27	116
MDP0000406233	MDC054599.000	Malus_x_domestica_v3.0.a1	cDNA_match	21632	22069	97	-	ID=MDP0000406233.path4	chr7	27445825	27483057	Parent=Scaffold313365				MDP0000406233		MDP0000406233	chr11	10684290	10684730	441	ATMG00300.1	Arabidopsis thaliana	hypothetical protein	32.41	108	65	3	1	104	39	142	2e-10	61.6
MDP0000489098	MDC054599.000	Malus_x_domestica_v3.0.a1	cDNA_match	21632	22069	97	-	ID=MDP0000489098.path4	chr7	27445825	27483057	Parent=Scaffold313365				MDP0000489098		MDP0000489098	chr3	32120201	32120641	441	ATMG00300.1	Arabidopsis thaliana	hypothetical protein	32.41	108	65	3	1	104	39	142	2e-10	61.6
MDP0000515120	MDC054599.000	Malus_x_domestica_v3.0.a1	cDNA_match	20324	20477	99	-	ID=MDP0000515120.path1	chr7	27445825	27483057	Parent=Scaffold313365	MDP0000515120					MDP0000515120	chr7	21814515	21815694	1180	AT4G23160.1	Arabidopsis thaliana	protein kinase family protein	39.5	362	198	2	1	341	193	554	9e-69	257
MDP0000529256	MDC054599.000	Malus_x_domestica_v3.0.a1	cDNA_match	20149	20477	95	-	ID=MDP0000529256.path5	chr7	27445825	27483057	Parent=Scaffold313365					MDP0000529256	MDP0000529256	chr0	8781463	8781801	339	AT4G23160.1	Arabidopsis thaliana	protein kinase family protein	37.07	116	69	1	1	112	193	308	2e-16	80.9
MDP0000739188	MDC054599.000	Malus_x_domestica_v3.0.a1	cDNA_match	381	536	100	+	ID=MDP0000739188.path1	chr7	27445825	27483057	Parent=Scaffold313365	MDP0000739188					MDP0000739188	chr7	21782860	21783015	156	AT2G44680.2	Arabidopsis thaliana	CKB4 (CASEIN KINASE II BETA SUBUNIT 4); protein serine/threonine kinase	72.09	43	12	0	9	51	239	281	2e-15	77.4
MDP0000744896	MDC054599.000	Malus_x_domestica_v3.0.a1	cDNA_match	9242	9572	96	-	ID=MDP0000744896.path3	chr7	27445825	27483057	Parent=Scaffold313365			MDP0000744896			MDP0000744896	chr7	21791809	21792141	333	AT1G26500.1	Arabidopsis thaliana	pentatricopeptide (PPR) repeat-containing protein	57.89	95	40	0	1	95	172	266	2e-27	117
MDP0000122929	MDC053682.000	Malus_x_domestica_v3.0.a1	cDNA_match	10055	10558	100	-	ID=MDP0000122929.path2	chr7	27455708	27474035	Parent=Scaffold313365		MDP0000122929				MDP0000122929	chr7	21783836	21788572	4737	AT1G26540.1	Arabidopsis thaliana	agenet domain-containing protein	34.97	306	164	8	12	305	8	290	1e-33	141
MDP0000139988	MDC053682.000	Malus_x_domestica_v3.0.a1	cDNA_match	10055	10558	100	-	ID=MDP0000139988.path2	chr7	27455708	27474035	Parent=Scaffold313365		MDP0000139988				MDP0000139988	chr7	21783602	21788343	4742	AT1G26540.1	Arabidopsis thaliana	agenet domain-containing protein	34.97	306	164	8	12	305	8	290	1e-33	142
MDP0000203214	MDC053682.000	Malus_x_domestica_v3.0.a1	cDNA_match	10055	10558	100	-	ID=MDP0000203214.path3	chr7	27455708	27474035	Parent=Scaffold313365			MDP0000203214			MDP0000203214	chr7	21763868	21768593	4726	AT1G26540.1	Arabidopsis thaliana	agenet domain-containing protein	33.43	356	193	12	12	346	8	340	6e-34	142
MDP0000203215	MDC053682.000	Malus_x_domestica_v3.0.a1	cDNA_match	3332	3470	100	+	ID=MDP0000203215.path2	chr7	27455708	27474035	Parent=Scaffold313365		MDP0000203215				MDP0000203215	chr7	21769653	21771052	1400	AT5G47080.2	Arabidopsis thaliana	CKB1; protein kinase regulator	64.1	117	42	0	65	181	74	190	7e-39	157
MDP0000249450	MDC053682.000	Malus_x_domestica_v3.0.a1	cDNA_match	3332	3470	100	+	ID=MDP0000249450.path2	chr7	27455708	27474035	Parent=Scaffold313365		MDP0000249450				MDP0000249450	chr7	21776184	21777570	1387	AT5G47080.2	Arabidopsis thaliana	CKB1; protein kinase regulator	64.1	117	42	0	65	181	74	190	4e-39	157
MDP0000739188	MDC053682.000	Malus_x_domestica_v3.0.a1	cDNA_match	5045	5200	99	+	ID=MDP0000739188.path2	chr7	27455708	27474035	Parent=Scaffold313365		MDP0000739188				MDP0000739188	chr7	21782860	21783015	156	AT2G44680.2	Arabidopsis thaliana	CKB4 (CASEIN KINASE II BETA SUBUNIT 4); protein serine/threonine kinase	72.09	43	12	0	9	51	239	281	2e-15	77.4
MDP0000744896	MDC053682.000	Malus_x_domestica_v3.0.a1	cDNA_match	13936	14266	96	-	ID=MDP0000744896.path2	chr7	27455708	27474035	Parent=Scaffold313365		MDP0000744896				MDP0000744896	chr7	21791809	21792141	333	AT1G26500.1	Arabidopsis thaliana	pentatricopeptide (PPR) repeat-containing protein	57.89	95	40	0	1	95	172	266	2e-27	117
MDP0000122929	MDC012883.422	Malus_x_domestica_v3.0.a1	cDNA_match	1663	2166	100	+	ID=MDP0000122929.path3	chr7	27471601	27494566	Parent=Scaffold313365			MDP0000122929			MDP0000122929	chr7	21783836	21788572	4737	AT1G26540.1	Arabidopsis thaliana	agenet domain-containing protein	34.97	306	164	8	12	305	8	290	1e-33	141
MDP0000139988	MDC012883.422	Malus_x_domestica_v3.0.a1	cDNA_match	1663	2166	100	+	ID=MDP0000139988.path3	chr7	27471601	27494566	Parent=Scaffold313365			MDP0000139988			MDP0000139988	chr7	21783602	21788343	4742	AT1G26540.1	Arabidopsis thaliana	agenet domain-containing protein	34.97	306	164	8	12	305	8	290	1e-33	142
MDP0000203214	MDC012883.422	Malus_x_domestica_v3.0.a1	cDNA_match	1663	2166	100	+	ID=MDP0000203214.path1	chr7	27471601	27494566	Parent=Scaffold313365	MDP0000203214					MDP0000203214	chr7	21763868	21768593	4726	AT1G26540.1	Arabidopsis thaliana	agenet domain-containing protein	33.43	356	193	12	12	346	8	340	6e-34	142
MDP0000203215	MDC012883.422	Malus_x_domestica_v3.0.a1	cDNA_match	8709	8847	100	-	ID=MDP0000203215.path1	chr7	27471601	27494566	Parent=Scaffold313365	MDP0000203215					MDP0000203215	chr7	21769653	21771052	1400	AT5G47080.2	Arabidopsis thaliana	CKB1; protein kinase regulator	64.1	117	42	0	65	181	74	190	7e-39	157
MDP0000249450	MDC012883.422	Malus_x_domestica_v3.0.a1	cDNA_match	8709	8847	100	-	ID=MDP0000249450.path1	chr7	27471601	27494566	Parent=Scaffold313365	MDP0000249450					MDP0000249450	chr7	21776184	21777570	1387	AT5G47080.2	Arabidopsis thaliana	CKB1; protein kinase regulator	64.1	117	42	0	65	181	74	190	4e-39	157
MDP0000298955	MDC012883.422	Malus_x_domestica_v3.0.a1	cDNA_match	17922	18059	100	+	ID=MDP0000298955.path1	chr7	27471601	27494566	Parent=Scaffold313365	MDP0000298955					MDP0000298955	chr7	21780127	21781457	1331	AT1G28710.3	Arabidopsis thaliana		58.42	279	101	6	67	341	66	333	1e-86	317
MDP0000401070	MDC012883.422	Malus_x_domestica_v3.0.a1	cDNA_match	20657	21154	100	+	ID=MDP0000401070.path1	chr7	27471601	27494566	Parent=Scaffold313365	MDP0000401070					MDP0000401070	chr7	21782862	21785107	2246	AT1G69940.1	Arabidopsis thaliana	PPME1; pectinesterase	57.98	307	126	3	10	316	6	309	1e-104	375
MDP0000665114	MDC012883.422	Malus_x_domestica_v3.0.a1	cDNA_match	20657	21161	95	+	ID=MDP0000665114.path1	chr7	27471601	27494566	Parent=Scaffold313365	MDP0000665114					MDP0000665114	chr0	68660824	68661530	707	AT5G07410.1	Arabidopsis thaliana	pectinesterase family protein	41.18	153	88	2	14	166	10	160	6e-27	117
MDP0000739188	MDC012883.422	Malus_x_domestica_v3.0.a1	cDNA_match	6975	7130	99	-	ID=MDP0000739188.path3	chr7	27471601	27494566	Parent=Scaffold313365			MDP0000739188			MDP0000739188	chr7	21782860	21783015	156	AT2G44680.2	Arabidopsis thaliana	CKB4 (CASEIN KINASE II BETA SUBUNIT 4); protein serine/threonine kinase	72.09	43	12	0	9	51	239	281	2e-15	77.4
MDP0000206418	MDC017946.229	Malus_x_domestica_v3.0.a1	cDNA_match	8919	8960	100	-	ID=MDP0000206418.path1	chr7	27484063	27495041	Parent=Scaffold313365	MDP0000206418					MDP0000206418	chr0	68658947	68659921	975	AT5G07410.1	Arabidopsis thaliana	pectinesterase family protein	58.96	134	54	1	12	145	227	359	2e-42	168
MDP0000573888	MDC017946.229	Malus_x_domestica_v3.0.a1	cDNA_match	1306	1513	94	-	ID=MDP0000573888.path3	chr7	27484063	27495041	Parent=Scaffold313365			MDP0000573888			MDP0000573888	chr7	21754445	21754942	498	AT4G33550.1	Arabidopsis thaliana	lipid binding	32.5	80	50	2	36	111	32	111	3e-07	50.4
MDP0000613572	MDC017946.229	Malus_x_domestica_v3.0.a1	cDNA_match	1306	1517	93	-	ID=MDP0000613572.path2	chr7	27484063	27495041	Parent=Scaffold313365		MDP0000613572				MDP0000613572	chr15	3055810	3056301	492	AT4G33550.1	Arabidopsis thaliana	lipid binding	29.63	108	68	3	6	109	8	111	2e-07	51.2
MDP0000206983	MDC012531.428	Malus_x_domestica_v3.0.a1	cDNA_match	7917	8241	96	+	ID=MDP0000206983.path3	chr7	27500253	27512446	Parent=Scaffold313365			MDP0000206983			MDP0000206983	chr7	21724262	21724712	451	AT4G33550.2	Arabidopsis thaliana	lipid binding	30.91	110	68	3	6	111	8	113	5e-09	55.8
MDP0000208476	MDC012531.428	Malus_x_domestica_v3.0.a1	cDNA_match	7917	8241	96	+	ID=MDP0000208476.path3	chr7	27500253	27512446	Parent=Scaffold313365			MDP0000208476			MDP0000208476	chr15	3025762	3026212	451	AT4G33550.2	Arabidopsis thaliana	lipid binding	30.91	110	68	3	6	111	8	113	1e-08	54.7
MDP0000382815	MDC012531.428	Malus_x_domestica_v3.0.a1	cDNA_match	7917	8275	95	+	ID=MDP0000382815.path3	chr7	27500253	27512446	Parent=Scaffold313365			MDP0000382815			MDP0000382815	chr7	21712555	21712905	351	AT4G33550.1	Arabidopsis thaliana	lipid binding	29.63	108	68	3	6	109	8	111	5e-08	52.8
MDP0000541081	MDC012531.428	Malus_x_domestica_v3.0.a1	cDNA_match	7917	8245	96	+	ID=MDP0000541081.path3	chr7	27500253	27512446	Parent=Scaffold313365			MDP0000541081			MDP0000541081	chr7	21712297	21712800	504	AT4G33550.1	Arabidopsis thaliana	lipid binding	29.63	108	68	3	6	109	8	111	4e-08	53.5
MDP0000573888	MDC012531.428	Malus_x_domestica_v3.0.a1	cDNA_match	7917	8245	100	+	ID=MDP0000573888.path1	chr7	27500253	27512446	Parent=Scaffold313365	MDP0000573888					MDP0000573888	chr7	21754445	21754942	498	AT4G33550.1	Arabidopsis thaliana	lipid binding	32.5	80	50	2	36	111	32	111	3e-07	50.4
MDP0000193283	MDC050240.000	Malus_x_domestica_v3.0.a1	cDNA_match	42570	42773	100	+	ID=MDP0000193283.path2	chr7	27535333	27580647	Parent=Scaffold313365		MDP0000193283				MDP0000193283	chr7	21674315	21676129	1815	AT3G54190.1	Arabidopsis thaliana	FUNCTIONS IN: molecular_function unknown; INVOLVED IN: biological_process unknown; EXPRESSED IN: 22 plant structures; EXPRESSED DURING: 13 growth stages; CONTAINS InterPro DOMAIN/s: WD40 repeat-like (InterPro:IPR011046); BEST Arabidopsis thaliana protein match is: unknown protein (TAIR:AT2G38630.1); Has 77 Blast hits to 77 proteins in 20 species: Archae - 0; Bacteria - 0; Metazoa - 0; Fungi - 0; …	57.47	261	77	5	4	261	3	232	3e-70	261
MDP0000206759	MDC050240.000	Malus_x_domestica_v3.0.a1	cDNA_match	6207	6776	100	+	ID=MDP0000206759.path1	chr7	27535333	27580647	Parent=Scaffold313365	MDP0000206759					MDP0000206759	chr7	21638043	21642302	4260	AT5G36930.2	Arabidopsis thaliana	disease resistance protein (TIR-NBS-LRR class), putative	33.69	751	386	17	6	667	345	1072	2e-82	304
MDP0000206763	MDC050240.000	Malus_x_domestica_v3.0.a1	cDNA_match	20963	21514	100	-	ID=MDP0000206763.path1	chr7	27535333	27580647	Parent=Scaffold313365	MDP0000206763					MDP0000206763	chr7	21652037	21653350	1314	AT4G19985.1	Arabidopsis thaliana	GCN5-related N-acetyltransferase (GNAT) family protein	48.09	235	100	6	19	246	15	234	7e-42	167
MDP0000291422	MDC050240.000	Malus_x_domestica_v3.0.a1	cDNA_match	35222	35516	100	-	ID=MDP0000291422.path1	chr7	27535333	27580647	Parent=Scaffold313365	MDP0000291422					MDP0000291422	chr7	21652808	21667261	14454	AT5G24910.1	Arabidopsis thaliana	CYP714A1; electron carrier/ heme binding / iron ion binding / monooxygenase/ oxygen binding	58.13	492	183	6	8	479	10	498	7e-168	588
MDP0000301610	MDC050240.000	Malus_x_domestica_v3.0.a1	cDNA_match	14969	15318	100	-	ID=MDP0000301610.path1	chr7	27535333	27580647	Parent=Scaffold313365	MDP0000301610					MDP0000301610	chr7	21645075	21647154	2080	AT3G56460.1	Arabidopsis thaliana	oxidoreductase, zinc-binding dehydrogenase family protein	78.51	349	74	1	1	349	1	348	7e-140	493
MDP0000301612	MDC050240.000	Malus_x_domestica_v3.0.a1	cDNA_match	19322	19778	100	-	ID=MDP0000301612.path1	chr7	27535333	27580647	Parent=Scaffold313365	MDP0000301612					MDP0000301612	chr7	21650685	21651614	930	AT2G40815.1	Arabidopsis thaliana	FUNCTIONS IN: molecular_function unknown; INVOLVED IN: biological_process unknown; LOCATED IN: cellular_component unknown; CONTAINS InterPro DOMAIN/s: C2 calcium-dependent membrane targeting (InterPro:IPR000008).	58.67	150	58	1	1	146	1	150	6e-47	184
MDP0000305827	MDC050240.000	Malus_x_domestica_v3.0.a1	cDNA_match	14254	14346	100	-	ID=MDP0000305827.path2	chr7	27535333	27580647	Parent=Scaffold313365		MDP0000305827				MDP0000305827	chr0	107396147	107397254	1108	AT3G56460.1	Arabidopsis thaliana	oxidoreductase, zinc-binding dehydrogenase family protein	74.55	110	28	0	1	110	239	348	7e-46	178
MDP0000528804	MDC050240.000	Malus_x_domestica_v3.0.a1	cDNA_match	2745	3257	94	+	ID=MDP0000528804.path2	chr7	27535333	27580647	Parent=Scaffold313365		MDP0000528804				MDP0000528804	chr15	11329796	11330308	513	AT5G44510.1	Arabidopsis thaliana	TAO1 (TARGET OF AVRB OPERATION1); ATP binding / protein binding / transmembrane receptor	47.74	155	69	2	12	166	38	180	2e-37	151
MDP0000753159	MDC050240.000	Malus_x_domestica_v3.0.a1	cDNA_match	15567	15786	100	+	ID=MDP0000753159.path1	chr7	27535333	27580647	Parent=Scaffold313365	MDP0000753159					MDP0000753159	chr7	21647403	21650259	2857	AT3G10840.1	Arabidopsis thaliana	hydrolase, alpha/beta fold family protein	60.55	398	137	5	91	484	76	457	4e-123	438
MDP0000143078	MDC021651.176	Malus_x_domestica_v3.0.a1	cDNA_match	3814	3961	97	+	ID=MDP0000143078.path4	chr7	27545739	27550305	Parent=Scaffold313365				MDP0000143078		MDP0000143078	chr14	22379141	22382851	3711	AT2G44480.1	Arabidopsis thaliana	BGLU17 (BETA GLUCOSIDASE 17); catalytic/ cation binding / hydrolase, hydrolyzing O-glycosyl compounds	42.48	306	118	3	42	324	31	301	2e-62	236
MDP0000911142	MDC021651.176	Malus_x_domestica_v3.0.a1	cDNA_match	3842	3961	96	+	ID=MDP0000911142.path5	chr7	27545739	27550305	Parent=Scaffold313365					MDP0000911142	MDP0000911142	chr0	7252025	7252611	587	AT1G51470.1	Arabidopsis thaliana	BGLU35 (BETA GLUCOSIDASE 35); catalytic/ cation binding / hydrolase, hydrolyzing O-glycosyl compounds	51.85	108	51	1	7	113	233	340	1e-23	105
MDP0000193283	MDC050259.000	Malus_x_domestica_v3.0.a1	cDNA_match	11438	11640	97	+	ID=MDP0000193283.path4	chr7	27546845	27581639	Parent=Scaffold313365				MDP0000193283		MDP0000193283	chr7	21674315	21676129	1815	AT3G54190.1	Arabidopsis thaliana	FUNCTIONS IN: molecular_function unknown; INVOLVED IN: biological_process unknown; EXPRESSED IN: 22 plant structures; EXPRESSED DURING: 13 growth stages; CONTAINS InterPro DOMAIN/s: WD40 repeat-like (InterPro:IPR011046); BEST Arabidopsis thaliana protein match is: unknown protein (TAIR:AT2G38630.1); Has 77 Blast hits to 77 proteins in 20 species: Archae - 0; Bacteria - 0; Metazoa - 0; Fungi - 0; …	57.47	261	77	5	4	261	3	232	3e-70	261
MDP0000207110	MDC050259.000	Malus_x_domestica_v3.0.a1	cDNA_match	11438	11640	96	+	ID=MDP0000207110.path2	chr7	27546845	27581639	Parent=Scaffold313365		MDP0000207110				MDP0000207110	chr1	22516613	22519425	2813	AT3G54190.1	Arabidopsis thaliana	FUNCTIONS IN: molecular_function unknown; INVOLVED IN: biological_process unknown; EXPRESSED IN: 22 plant structures; EXPRESSED DURING: 13 growth stages; CONTAINS InterPro DOMAIN/s: WD40 repeat-like (InterPro:IPR011046); BEST Arabidopsis thaliana protein match is: unknown protein (TAIR:AT2G38630.1); Has 77 Blast hits to 77 proteins in 20 species: Archae - 0; Bacteria - 0; Metazoa - 0; Fungi - 0; …	83.79	475	67	2	4	478	3	467	0	810
MDP0000231722	MDC050259.000	Malus_x_domestica_v3.0.a1	cDNA_match	28818	28946	100	-	ID=MDP0000231722.path1	chr7	27546845	27581639	Parent=Scaffold313365	MDP0000231722					MDP0000231722	chr7	21688695	21694525	5831	AT1G33400.1	Arabidopsis thaliana	tetratricopeptide repeat (TPR)-containing protein	44.94	790	367	12	1	732	1	780	0	636
MDP0000278931	MDC050259.000	Malus_x_domestica_v3.0.a1	cDNA_match	9868	10241	100	+	ID=MDP0000278931.path3	chr7	27546845	27581639	Parent=Scaffold313365			MDP0000278931			MDP0000278931	chr14	26516046	26519256	3211	AT3G54190.1	Arabidopsis thaliana	FUNCTIONS IN: molecular_function unknown; INVOLVED IN: biological_process unknown; EXPRESSED IN: 22 plant structures; EXPRESSED DURING: 13 growth stages; CONTAINS InterPro DOMAIN/s: WD40 repeat-like (InterPro:IPR011046); BEST Arabidopsis thaliana protein match is: unknown protein (TAIR:AT2G38630.1); Has 77 Blast hits to 77 proteins in 20 species: Archae - 0; Bacteria - 0; Metazoa - 0; Fungi - 0; …	75.86	87	17	2	153	238	3	86	2e-32	136
MDP0000281162	MDC050259.000	Malus_x_domestica_v3.0.a1	cDNA_match	18497	18567	88	+	ID=MDP0000281162.path3	chr7	27546845	27581639	Parent=Scaffold313365			MDP0000281162			MDP0000281162	chr15	28612245	28616163	3919	AT1G17360.1	Arabidopsis thaliana	FUNCTIONS IN: molecular_function unknown; INVOLVED IN: biological_process unknown; LOCATED IN: cellular_component unknown; EXPRESSED IN: 22 plant structures; EXPRESSED DURING: 13 growth stages; BEST Arabidopsis thaliana protein match is: COP1-interacting protein-related (TAIR:AT1G72410.1); Has 8834 Blast hits to 6495 proteins in 406 species: Archae - 8; Bacteria - 626; Metazoa - 3389; Fungi - 793…	34.29	175	106	4	5	177	1	168	6e-20	97.1
MDP0000285100	MDC050259.000	Malus_x_domestica_v3.0.a1	cDNA_match	9868	10241	100	+	ID=MDP0000285100.path1	chr7	27546845	27581639	Parent=Scaffold313365	MDP0000285100					MDP0000285100	chr7	21996957	22002140	5184	AT3G54190.1	Arabidopsis thaliana	FUNCTIONS IN: molecular_function unknown; INVOLVED IN: biological_process unknown; EXPRESSED IN: 22 plant structures; EXPRESSED DURING: 13 growth stages; CONTAINS InterPro DOMAIN/s: WD40 repeat-like (InterPro:IPR011046); BEST Arabidopsis thaliana protein match is: unknown protein (TAIR:AT2G38630.1); Has 77 Blast hits to 77 proteins in 20 species: Archae - 0; Bacteria - 0; Metazoa - 0; Fungi - 0; …	84.29	471	64	2	153	623	3	463	0	801
MDP0000288096	MDC050259.000	Malus_x_domestica_v3.0.a1	cDNA_match	32565	32909	100	-	ID=MDP0000288096.path2	chr7	27546845	27581639	Parent=Scaffold313365		MDP0000288096				MDP0000288096	chr7	21682130	21685064	2935	AT5G51110.1	Arabidopsis thaliana	4-alpha-hydroxytetrahydrobiopterin dehydratase	62.41	141	52	1	35	174	45	185	3e-48	188
MDP0000320189	MDC050259.000	Malus_x_domestica_v3.0.a1	cDNA_match	32565	32909	100	-	ID=MDP0000320189.path1	chr7	27546845	27581639	Parent=Scaffold313365	MDP0000320189					MDP0000320189	chr7	21697370	21698488	1119	AT5G51110.1	Arabidopsis thaliana	4-alpha-hydroxytetrahydrobiopterin dehydratase	69.32	176	53	1	35	209	45	220	6e-69	256
MDP0000382467	MDC050259.000	Malus_x_domestica_v3.0.a1	cDNA_match	870	1949	100	-	ID=MDP0000382467.path1	chr7	27546845	27581639	Parent=Scaffold313365	MDP0000382467					MDP0000382467	chr7	21987959	21989038	1080	AT5G15410.2	Arabidopsis thaliana	DND1 (DEFENSE NO DEATH 1); calcium channel/ calmodulin binding / cation channel/ cyclic nucleotide binding / intracellular cAMP activated cation channel/ intracellular cyclic nucleotide activated cation channel/ inward rectifier potassium channel	57.22	187	72	3	159	339	48	232	8e-52	201
MDP0000516451	MDC050259.000	Malus_x_domestica_v3.0.a1	cDNA_match	13351	13533	100	+	ID=MDP0000516451.path1	chr7	27546845	27581639	Parent=Scaffold313365	MDP0000516451					MDP0000516451	chr7	21678931	21688049	9119	AT2G38630.1	Arabidopsis thaliana	FUNCTIONS IN: molecular_function unknown; INVOLVED IN: biological_process unknown; LOCATED IN: chloroplast; CONTAINS InterPro DOMAIN/s: WD40 repeat-like (InterPro:IPR011046); BEST Arabidopsis thaliana protein match is: unknown protein (TAIR:AT3G54190.1); Has 79 Blast hits to 77 proteins in 21 species: Archae - 0; Bacteria - 0; Metazoa - 0; Fungi - 0; Plants - 53; Viruses - 0; Other Eukaryotes - 2…	82.63	236	32	1	1	236	239	465	1e-108	392
MDP0000516454	MDC050259.000	Malus_x_domestica_v3.0.a1	cDNA_match	29751	30662	100	+	ID=MDP0000516454.path1	chr7	27546845	27581639	Parent=Scaffold313365	MDP0000516454					MDP0000516454	chr7	21695330	21696241	912	AT1G34070.1	Arabidopsis thaliana	unknown protein	29.59	169	106	3	29	195	22	179	1e-13	73.6
MDP0000288096	MDC011181.617	Malus_x_domestica_v3.0.a1	cDNA_match	9128	9472	100	+	ID=MDP0000288096.path1	chr7	27576788	27588890	Parent=Scaffold313365	MDP0000288096					MDP0000288096	chr7	21682130	21685064	2935	AT5G51110.1	Arabidopsis thaliana	4-alpha-hydroxytetrahydrobiopterin dehydratase	62.41	141	52	1	35	174	45	185	3e-48	188
MDP0000320189	MDC011181.617	Malus_x_domestica_v3.0.a1	cDNA_match	9128	9472	100	+	ID=MDP0000320189.path2	chr7	27576788	27588890	Parent=Scaffold313365		MDP0000320189				MDP0000320189	chr7	21697370	21698488	1119	AT5G51110.1	Arabidopsis thaliana	4-alpha-hydroxytetrahydrobiopterin dehydratase	69.32	176	53	1	35	209	45	220	6e-69	256
MDP0000130509	MDC012535.429	Malus_x_domestica_v3.0.a1	cDNA_match	12238	12555	95	+	ID=MDP0000130509.path3	chr7	27711640	27780744	Parent=Scaffold314226			MDP0000130509			MDP0000130509	chr1	23769158	23771931	2774	AT5G62410.1	Arabidopsis thaliana	SMC2 (STRUCTURAL MAINTENANCE OF CHROMOSOMES 2); transporter	74.07	428	110	1	1	427	1	428	9e-179	623
MDP0000197761	MDC012535.429	Malus_x_domestica_v3.0.a1	cDNA_match	8235	8645	100	+	ID=MDP0000197761.path1	chr7	27711640	27780744	Parent=Scaffold314226	MDP0000197761					MDP0000197761	chr7	22282937	22286312	3376	AT3G47450.2	Arabidopsis thaliana	NOA1 (NO ASSOCIATED 1); GTPase/ nitric-oxide synthase	72.49	469	115	3	111	579	107	561	0	690
MDP0000197764	MDC012535.429	Malus_x_domestica_v3.0.a1	cDNA_match	31152	31367	100	-	ID=MDP0000197764.path1	chr7	27711640	27780744	Parent=Scaffold314226	MDP0000197764					MDP0000197764	chr7	22298123	22306069	7947	AT5G61450.1	Arabidopsis thaliana	2-phosphoglycerate kinase-related	65.3	438	102	5	53	480	37	434	3e-145	513
MDP0000294785	MDC012535.429	Malus_x_domestica_v3.0.a1	cDNA_match	12238	12555	100	+	ID=MDP0000294785.path1	chr7	27711640	27780744	Parent=Scaffold314226	MDP0000294785					MDP0000294785	chr7	22286940	22297842	10903	AT5G62410.1	Arabidopsis thaliana	SMC2 (STRUCTURAL MAINTENANCE OF CHROMOSOMES 2); transporter	74.83	1196	280	1	1	1196	1	1175	0	1678
MDP0000294788	MDC012535.429	Malus_x_domestica_v3.0.a1	cDNA_match	45170	45311	100	-	ID=MDP0000294788.path1	chr7	27711640	27780744	Parent=Scaffold314226	MDP0000294788					MDP0000294788	chr7	22310296	22320013	9718	AT5G07660.1	Arabidopsis thaliana	structural maintenance of chromosomes (SMC) family protein	58.68	1060	392	4	10	1040	16	1058	0	1212
MDP0000294789	MDC012535.429	Malus_x_domestica_v3.0.a1	cDNA_match	62001	62073	100	-	ID=MDP0000294789.path1	chr7	27711640	27780744	Parent=Scaffold314226	MDP0000294789					MDP0000294789	chr7	22329466	22336775	7310	AT5G57100.1	Arabidopsis thaliana	transporter-related	60.7	341	75	3	1	282	7	347	8e-110	394
MDP0000375092	MDC012535.429	Malus_x_domestica_v3.0.a1	cDNA_match	5306	5435	100	+	ID=MDP0000375092.path1	chr7	27711640	27780744	Parent=Scaffold314226	MDP0000375092					MDP0000375092	chr7	22280008	22281248	1241	AT3G47440.1	Arabidopsis thaliana	TIP5;1 (tonoplast intrinsic protein 5;1); urea transmembrane transporter/ water channel	64.92	248	87	0	1	248	4	251	9e-89	323
MDP0000891985	MDC012535.429	Malus_x_domestica_v3.0.a1	cDNA_match	32937	34159	100	-	ID=MDP0000891985.path1	chr7	27711640	27780744	Parent=Scaffold314226	MDP0000891985					MDP0000891985	chr7	22306994	22308861	1868	AT5G07670.1	Arabidopsis thaliana	F-box family protein	61.09	478	171	6	25	496	8	476	2e-159	559
MDP0000240958	MDC017013.542	Malus_x_domestica_v3.0.a1	cDNA_match	32172	32411	100	-	ID=MDP0000240958.path2	chr7	27828505	27863085	Parent=Scaffold314226		MDP0000240958				MDP0000240958	chr7	22399282	22404176	4895	AT4G25230.2	Arabidopsis thaliana	RIN2 (RPM1 INTERACTING PROTEIN 2); protein binding / ubiquitin-protein ligase/ zinc ion binding	63.79	591	175	5	1	583	1	560	0	719
MDP0000243452	MDC017013.542	Malus_x_domestica_v3.0.a1	cDNA_match	32172	32411	100	-	ID=MDP0000243452.path1	chr7	27828505	27863085	Parent=Scaffold314226	MDP0000243452					MDP0000243452	chr7	22425222	22430116	4895	AT4G25230.2	Arabidopsis thaliana	RIN2 (RPM1 INTERACTING PROTEIN 2); protein binding / ubiquitin-protein ligase/ zinc ion binding	63.79	591	175	5	1	583	1	560	0	719
MDP0000687362	MDC017013.542	Malus_x_domestica_v3.0.a1	cDNA_match	14850	15684	99	-	ID=MDP0000687362.path1	chr7	27828505	27863085	Parent=Scaffold314226	MDP0000687362					MDP0000687362	chr7	22409325	22413389	4065	AT5G62390.1	Arabidopsis thaliana	ATBAG7 (ARABIDOPSIS THALIANA BCL-2-ASSOCIATED ATHANOGENE 7); calmodulin binding	72.83	173	45	1	270	442	275	445	6e-68	255
MDP0000143249	MDC022084.252	Malus_x_domestica_v3.0.a1	cDNA_match	19278	19684	100	-	ID=MDP0000143249.path1	chr7	27835892	27862847	Parent=Scaffold314226	MDP0000143249					MDP0000143249	chr0	4344859	4346319	1461	AT4G23160.1	Arabidopsis thaliana	protein kinase family protein	34.92	189	103	4	153	323	368	554	2e-25	113
MDP0000253752	MDC022084.252	Malus_x_domestica_v3.0.a1	cDNA_match	11050	11597	100	+	ID=MDP0000253752.path1	chr7	27835892	27862847	Parent=Scaffold314226	MDP0000253752					MDP0000253752	chr0	4337685	4353545	15861	AT5G23270.1	Arabidopsis thaliana	STP11 (SUGAR TRANSPORTER 11); carbohydrate transmembrane transporter/ sugar:hydrogen symporter	67.91	215	69	0	1013	1227	20	234	8e-70	263
MDP0000842314	MDC022084.252	Malus_x_domestica_v3.0.a1	cDNA_match	9398	9410	100	-	ID=MDP0000842314.path1	chr7	27835892	27862847	Parent=Scaffold314226	MDP0000842314					MDP0000842314	chr0	4334758	4336045	1288	AT2G43770.1	Arabidopsis thaliana	transducin family protein / WD-40 repeat family protein	83.19	345	54	2	24	366	1	343	5e-174	607
MDP0000387146	MDC012380.176	Malus_x_domestica_v3.0.a1	cDNA_match	15052	15585	100	-	ID=MDP0000387146.path1	chr7	27964373	27983898	Parent=Scaffold314226	MDP0000387146					MDP0000387146	chr0	4181504	4182037	534	AT4G29870.1	Arabidopsis thaliana	FUNCTIONS IN: molecular_function unknown; INVOLVED IN: biological_process unknown; LOCATED IN: plasma membrane; EXPRESSED IN: 22 plant structures; EXPRESSED DURING: 13 growth stages; BEST Arabidopsis thaliana protein match is: membrane protein, putative (TAIR:AT2G19340.2); Has 163 Blast hits to 163 proteins in 56 species: Archae - 0; Bacteria - 0; Metazoa - 127; Fungi - 0; Plants - 26; Viruses - …	75.57	176	38	1	1	176	1	171	1e-66	248
MDP0000836404	MDC012380.176	Malus_x_domestica_v3.0.a1	cDNA_match	15052	15585	94	-	ID=MDP0000836404.path2	chr7	27964373	27983898	Parent=Scaffold314226		MDP0000836404				MDP0000836404	chr0	4155532	4156062	531	AT4G29870.1	Arabidopsis thaliana	FUNCTIONS IN: molecular_function unknown; INVOLVED IN: biological_process unknown; LOCATED IN: plasma membrane; EXPRESSED IN: 22 plant structures; EXPRESSED DURING: 13 growth stages; BEST Arabidopsis thaliana protein match is: membrane protein, putative (TAIR:AT2G19340.2); Has 163 Blast hits to 163 proteins in 56 species: Archae - 0; Bacteria - 0; Metazoa - 127; Fungi - 0; Plants - 26; Viruses - …	76	175	38	1	1	175	1	171	5e-59	223
MDP0000128153	MDC001326.597	Malus_x_domestica_v3.0.a1	cDNA_match	8767	8903	92	+	ID=MDP0000128153.path2	chr7	27984898	28027892	Parent=Scaffold313421		MDP0000128153				MDP0000128153	chr7	22755946	22759590	3645	AT5G07170.1	Arabidopsis thaliana	unknown protein	42.73	110	44	6	24	121	128	230	2e-09	58.9
MDP0000159461	MDC001326.597	Malus_x_domestica_v3.0.a1	cDNA_match	1356	1639	100	+	ID=MDP0000159461.path1	chr7	27984898	28027892	Parent=Scaffold313421	MDP0000159461					MDP0000159461	chr7	22786243	22790860	4618	AT3G07040.1	Arabidopsis thaliana	RPM1 (RESISTANCE TO P. SYRINGAE PV MACULICOLA 1); nucleotide binding / protein binding	32.86	213	140	3	355	567	697	906	4e-22	103
MDP0000159462	MDC001326.597	Malus_x_domestica_v3.0.a1	cDNA_match	7975	8146	100	+	ID=MDP0000159462.path1	chr7	27984898	28027892	Parent=Scaffold313421	MDP0000159462					MDP0000159462	chr7	22792862	22796808	3947	AT5G62240.1	Arabidopsis thaliana	unknown protein	37.89	227	123	6	12	236	11	221	8e-22	101
MDP0000159463	MDC001326.597	Malus_x_domestica_v3.0.a1	cDNA_match	20282	20450	100	-	ID=MDP0000159463.path1	chr7	27984898	28027892	Parent=Scaffold313421	MDP0000159463					MDP0000159463	chr7	22798947	22805388	6442	AT5G62230.1	Arabidopsis thaliana	ERL1 (ERECTA-LIKE 1); kinase	74.87	959	188	5	180	1107	30	966	0	1340
MDP0000228750	MDC001326.597	Malus_x_domestica_v3.0.a1	cDNA_match	7987	8146	93	+	ID=MDP0000228750.path2	chr7	27984898	28027892	Parent=Scaffold313421		MDP0000228750				MDP0000228750	chr7	22714591	22718031	3441	AT5G07170.1	Arabidopsis thaliana	unknown protein	36.4	261	98	12	3	242	23	236	2e-22	103
MDP0000265868	MDC001326.597	Malus_x_domestica_v3.0.a1	cDNA_match	42604	42834	100	-	ID=MDP0000265868.path1	chr7	27984898	28027892	Parent=Scaffold313421	MDP0000265868					MDP0000265868	chr7	22812609	22827721	15113	AT5G51700.1	Arabidopsis thaliana	PBS2 (PPHB SUSCEPTIBLE 2); protein binding / zinc ion binding	62.88	132	43	2	310	439	66	193	4e-42	169
MDP0000283028	MDC001326.597	Malus_x_domestica_v3.0.a1	cDNA_match	29585	29713	96	-	ID=MDP0000283028.path2	chr7	27984898	28027892	Parent=Scaffold313421		MDP0000283028				MDP0000283028	chr13	3357440	3358127	688	AT5G51700.1	Arabidopsis thaliana	PBS2 (PPHB SUSCEPTIBLE 2); protein binding / zinc ion binding	69.23	104	32	0	65	168	4	107	2e-39	158
MDP0000404633	MDC001326.597	Malus_x_domestica_v3.0.a1	cDNA_match	4369	4974	98	+	ID=MDP0000404633.path2	chr7	27984898	28027892	Parent=Scaffold313421		MDP0000404633				MDP0000404633	chr0	115229371	115229979	609	AT4G23160.1	Arabidopsis thaliana	protein kinase family protein	50	124	61	1	18	140	430	553	9e-32	133
MDP0000471295	MDC001326.597	Malus_x_domestica_v3.0.a1	cDNA_match	1278	2371	99	+	ID=MDP0000471295.path3	chr7	27984898	28027892	Parent=Scaffold313421			MDP0000471295			MDP0000471295	chr7	22786282	22791561	5280	AT4G23160.1	Arabidopsis thaliana	protein kinase family protein	45.94	468	245	4	691	1150	86	553	2e-108	390
MDP0000549699	MDC001326.597	Malus_x_domestica_v3.0.a1	cDNA_match	1290	4974	98	+	ID=MDP0000549699.path3	chr7	27984898	28027892	Parent=Scaffold313421			MDP0000549699			MDP0000549699	chr17	24291632	24295318	3687	AT4G23160.1	Arabidopsis thaliana	protein kinase family protein	48.08	468	235	4	707	1166	86	553	4e-121	433
MDP0000562561	MDC001326.597	Malus_x_domestica_v3.0.a1	cDNA_match	696	3340	97	+	ID=MDP0000562561.path5	chr7	27984898	28027892	Parent=Scaffold313421					MDP0000562561	MDP0000562561	chr7	22808203	22810973	2771	AT5G48050.1	Arabidopsis thaliana	unknown protein	29.19	185	121	3	35	218	23	198	1e-17	89
MDP0000578119	MDC001326.597	Malus_x_domestica_v3.0.a1	cDNA_match	696	3699	98	+	ID=MDP0000578119.path3	chr7	27984898	28027892	Parent=Scaffold313421			MDP0000578119			MDP0000578119	chr9	30364370	30367439	3070	ATMG00820.1	Arabidopsis thaliana	hypothetical protein	51.16	129	57	3	876	1002	1	125	4e-28	124
MDP0000665827	MDC001326.597	Malus_x_domestica_v3.0.a1	cDNA_match	696	3340	97	+	ID=MDP0000665827.path5	chr7	27984898	28027892	Parent=Scaffold313421					MDP0000665827	MDP0000665827	chr5	12033494	12036264	2771	AT5G48050.1	Arabidopsis thaliana	unknown protein	29.19	185	121	3	35	218	23	198	1e-17	89
MDP0000696208	MDC001326.597	Malus_x_domestica_v3.0.a1	cDNA_match	1356	1415	98	+	ID=MDP0000696208.path3	chr7	27984898	28027892	Parent=Scaffold313421			MDP0000696208			MDP0000696208	chr17	6651097	6654236	3140	AT4G23160.1	Arabidopsis thaliana	protein kinase family protein	49.22	319	154	4	662	972	130	448	8e-77	285
MDP0000753809	MDC001326.597	Malus_x_domestica_v3.0.a1	cDNA_match	1278	4974	99	+	ID=MDP0000753809.path3	chr7	27984898	28027892	Parent=Scaffold313421			MDP0000753809			MDP0000753809	chr3	22128767	22133047	4281	AT4G23160.1	Arabidopsis thaliana	protein kinase family protein	47.65	468	237	4	905	1364	86	553	4e-119	426
MDP0000209195	MDC053756.000	Malus_x_domestica_v3.0.a1	cDNA_match	6917	8056	100	-	ID=MDP0000209195.path1	chr7	28005847	28030445	Parent=Scaffold313421	MDP0000209195					MDP0000209195	chr5	12014428	12015848	1421	AT2G20815.1	Arabidopsis thaliana	unknown protein	40.51	274	131	8	160	421	100	353	2e-32	136
MDP0000288643	MDC053756.000	Malus_x_domestica_v3.0.a1	cDNA_match	7137	8056	100	-	ID=MDP0000288643.path1	chr7	28005847	28030445	Parent=Scaffold313421	MDP0000288643					MDP0000288643	chr5	12028404	12032675	4272	AT2G20815.1	Arabidopsis thaliana	unknown protein	33.79	364	176	8	160	463	100	458	7e-39	158
MDP0000303446	MDC053756.000	Malus_x_domestica_v3.0.a1	cDNA_match	17223	17278	100	-	ID=MDP0000303446.path1	chr7	28005847	28030445	Parent=Scaffold313421	MDP0000303446					MDP0000303446	chr5	12018316	12025070	6755	AT2G20810.1	Arabidopsis thaliana	GAUT10 (GALACTURONOSYLTRANSFERASE 10); polygalacturonate 4-alpha-galacturonosyltransferase/ transferase, transferring glycosyl groups / transferase, transferring hexosyl groups	79.73	518	102	2	264	778	19	536	0	810
MDP0000303447	MDC053756.000	Malus_x_domestica_v3.0.a1	cDNA_match	22687	22998	100	-	ID=MDP0000303447.path1	chr7	28005847	28030445	Parent=Scaffold313421	MDP0000303447					MDP0000303447	chr5	12026414	12030790	4377	AT3G17700.1	Arabidopsis thaliana	CNBT1 (CYCLIC NUCLEOTIDE-BINDING TRANSPORTER 1); calmodulin binding / cyclic nucleotide binding / ion channel	64.62	636	204	3	69	703	130	745	0	761
MDP0000562561	MDC053756.000	Malus_x_domestica_v3.0.a1	cDNA_match	230	2876	99	-	ID=MDP0000562561.path2	chr7	28005847	28030445	Parent=Scaffold313421		MDP0000562561				MDP0000562561	chr7	22808203	22810973	2771	AT5G48050.1	Arabidopsis thaliana	unknown protein	29.19	185	121	3	35	218	23	198	1e-17	89
MDP0000665827	MDC053756.000	Malus_x_domestica_v3.0.a1	cDNA_match	230	2876	100	-	ID=MDP0000665827.path1	chr7	28005847	28030445	Parent=Scaffold313421	MDP0000665827					MDP0000665827	chr5	12033494	12036264	2771	AT5G48050.1	Arabidopsis thaliana	unknown protein	29.19	185	121	3	35	218	23	198	1e-17	89
MDP0000368113	MDC003437.206	Malus_x_domestica_v3.0.a1	cDNA_match	6271	6380	99	-	ID=MDP0000368113.path2	chr7	28007653	28014797	Parent=Scaffold313421		MDP0000368113				MDP0000368113	chr9	30295507	30297492	1986	AT4G00490.1	Arabidopsis thaliana	BAM2 (BETA-AMYLASE 2); beta-amylase	70.91	55	15	1	60	113	254	308	1e-18	88.6
MDP0000471295	MDC003437.206	Malus_x_domestica_v3.0.a1	cDNA_match	843	2520	100	+	ID=MDP0000471295.path1	chr7	28007653	28014797	Parent=Scaffold313421	MDP0000471295					MDP0000471295	chr7	22786282	22791561	5280	AT4G23160.1	Arabidopsis thaliana	protein kinase family protein	45.94	468	245	4	691	1150	86	553	2e-108	390
MDP0000549699	MDC003437.206	Malus_x_domestica_v3.0.a1	cDNA_match	1437	5123	98	+	ID=MDP0000549699.path4	chr7	28007653	28014797	Parent=Scaffold313421				MDP0000549699		MDP0000549699	chr17	24291632	24295318	3687	AT4G23160.1	Arabidopsis thaliana	protein kinase family protein	48.08	468	235	4	707	1166	86	553	4e-121	433
MDP0000562561	MDC003437.206	Malus_x_domestica_v3.0.a1	cDNA_match	843	3489	97	+	ID=MDP0000562561.path4	chr7	28007653	28014797	Parent=Scaffold313421				MDP0000562561		MDP0000562561	chr7	22808203	22810973	2771	AT5G48050.1	Arabidopsis thaliana	unknown protein	29.19	185	121	3	35	218	23	198	1e-17	89
MDP0000578119	MDC003437.206	Malus_x_domestica_v3.0.a1	cDNA_match	843	3848	98	+	ID=MDP0000578119.path2	chr7	28007653	28014797	Parent=Scaffold313421		MDP0000578119				MDP0000578119	chr9	30364370	30367439	3070	ATMG00820.1	Arabidopsis thaliana	hypothetical protein	51.16	129	57	3	876	1002	1	125	4e-28	124
MDP0000665827	MDC003437.206	Malus_x_domestica_v3.0.a1	cDNA_match	843	3489	98	+	ID=MDP0000665827.path4	chr7	28007653	28014797	Parent=Scaffold313421				MDP0000665827		MDP0000665827	chr5	12033494	12036264	2771	AT5G48050.1	Arabidopsis thaliana	unknown protein	29.19	185	121	3	35	218	23	198	1e-17	89
MDP0000753809	MDC003437.206	Malus_x_domestica_v3.0.a1	cDNA_match	843	5123	98	+	ID=MDP0000753809.path2	chr7	28007653	28014797	Parent=Scaffold313421		MDP0000753809				MDP0000753809	chr3	22128767	22133047	4281	AT4G23160.1	Arabidopsis thaliana	protein kinase family protein	47.65	468	237	4	905	1364	86	553	4e-119	426
MDP0000562561	MDC006374.926	Malus_x_domestica_v3.0.a1	cDNA_match	231	2877	100	-	ID=MDP0000562561.path1	chr7	28009634	28016585	Parent=Scaffold313421	MDP0000562561					MDP0000562561	chr7	22808203	22810973	2771	AT5G48050.1	Arabidopsis thaliana	unknown protein	29.19	185	121	3	35	218	23	198	1e-17	89
MDP0000665827	MDC006374.926	Malus_x_domestica_v3.0.a1	cDNA_match	231	2877	99	-	ID=MDP0000665827.path2	chr7	28009634	28016585	Parent=Scaffold313421		MDP0000665827				MDP0000665827	chr5	12033494	12036264	2771	AT5G48050.1	Arabidopsis thaliana	unknown protein	29.19	185	121	3	35	218	23	198	1e-17	89
MDP0000151187	MDC015655.486	Malus_x_domestica_v3.0.a1	cDNA_match	15475	15671	87	+	ID=MDP0000151187.path2	chr7	28034382	28066059	Parent=Scaffold313421		MDP0000151187				MDP0000151187	chr7	1724124	1724622	499	AT1G72860.1	Arabidopsis thaliana	disease resistance protein (TIR-NBS-LRR class), putative	37.74	159	58	6	1	128	1	149	6e-18	86.3
MDP0000303300	MDC015655.486	Malus_x_domestica_v3.0.a1	cDNA_match	27440	27789	100	+	ID=MDP0000303300.path1	chr7	28034382	28066059	Parent=Scaffold313421	MDP0000303300					MDP0000303300	chr7	22849942	22850814	873	AT3G51560.1	Arabidopsis thaliana	ATP binding / protein binding / transmembrane receptor	40.52	116	56	3	4	107	737	851	2e-11	65.5
MDP0000525273	MDC015655.486	Malus_x_domestica_v3.0.a1	cDNA_match	15475	15956	100	+	ID=MDP0000525273.path1	chr7	28034382	28066059	Parent=Scaffold313421	MDP0000525273					MDP0000525273	chr7	22837977	22845430	7454	AT5G17680.1	Arabidopsis thaliana	disease resistance protein (TIR-NBS-LRR class), putative	41.79	938	484	19	12	932	16	908	2e-178	624
MDP0000580157	MDC015655.486	Malus_x_domestica_v3.0.a1	cDNA_match	15475	15963	87	+	ID=MDP0000580157.path5	chr7	28034382	28066059	Parent=Scaffold313421					MDP0000580157	MDP0000580157	chr8	28268123	28269774	1652	AT5G17680.1	Arabidopsis thaliana	disease resistance protein (TIR-NBS-LRR class), putative	42.44	410	200	11	11	408	16	401	4e-73	272
MDP0000903895	MDC015655.486	Malus_x_domestica_v3.0.a1	cDNA_match	5425	5647	100	-	ID=MDP0000903895.path1	chr7	28034382	28066059	Parent=Scaffold313421	MDP0000903895					MDP0000903895	chr7	22824669	22828149	3481	AT5G51710.1	Arabidopsis thaliana	KEA5; potassium ion transmembrane transporter/ potassium:hydrogen antiporter	82.22	315	55	1	28	342	21	334	3e-135	478
MDP0000303300	MDC006617.281	Malus_x_domestica_v3.0.a1	cDNA_match	8243	8592	100	-	ID=MDP0000303300.path2	chr7	28036867	28046794	Parent=Scaffold313421		MDP0000303300				MDP0000303300	chr7	22849942	22850814	873	AT3G51560.1	Arabidopsis thaliana	ATP binding / protein binding / transmembrane receptor	40.52	116	56	3	4	107	737	851	2e-11	65.5
MDP0000075280	MDC009327.186	Malus_x_domestica_v3.0.a1	cDNA_match	6713	7291	100	-	ID=MDP0000075280.path1	chr7	28073344	28091181	Parent=Scaffold313421	MDP0000075280					MDP0000075280	chr7	22873245	22875595	2351	AT5G51740.1	Arabidopsis thaliana	peptidase M48 family protein	64.39	278	87	3	2	272	117	389	6e-102	367
MDP0000144584	MDC015659.264	Malus_x_domestica_v3.0.a1	cDNA_match	6473	7417	100	-	ID=MDP0000144584.path3	chr7	28163552	28180314	Parent=Scaffold313421			MDP0000144584			MDP0000144584	chr11	34672040	34673754	1715	AT3G62890.1	Arabidopsis thaliana	binding	60.44	316	117	4	9	318	7	320	9e-108	387
MDP0000206499	MDC015659.264	Malus_x_domestica_v3.0.a1	cDNA_match	9911	10143	100	-	ID=MDP0000206499.path1	chr7	28163552	28180314	Parent=Scaffold313421	MDP0000206499					MDP0000206499	chr7	22936321	22937760	1440	AT3G05560.3	Arabidopsis thaliana	60S ribosomal protein L22-2 (RPL22B)	87.96	108	13	0	18	125	17	124	2e-43	170
MDP0000500336	MDC015659.264	Malus_x_domestica_v3.0.a1	cDNA_match	261	709	100	+	ID=MDP0000500336.path1	chr7	28163552	28180314	Parent=Scaffold313421	MDP0000500336					MDP0000500336	chr7	22927878	22932443	4566	AT2G47590.1	Arabidopsis thaliana	PHR2 (photolyase/blue-light receptor 2); DNA photolyase	58.16	141	47	1	10	150	11	139	2e-23	105
MDP0000500340	MDC015659.264	Malus_x_domestica_v3.0.a1	cDNA_match	13182	13636	100	+	ID=MDP0000500340.path1	chr7	28163552	28180314	Parent=Scaffold313421	MDP0000500340					MDP0000500340	chr7	22940799	22943892	3094	AT1G27180.1	Arabidopsis thaliana	disease resistance protein (TIR-NBS-LRR class), putative	31.63	332	190	10	13	327	16	327	2e-33	140
MDP0000591836	MDC015659.264	Malus_x_domestica_v3.0.a1	cDNA_match	8704	8848	98	-	ID=MDP0000591836.path5	chr7	28163552	28180314	Parent=Scaffold313421					MDP0000591836	MDP0000591836	chr3	32726628	32726857	230	AT3G05560.3	Arabidopsis thaliana	60S ribosomal protein L22-2 (RPL22B)	94.29	35	2	0	25	59	90	124	7e-15	75.5
MDP0000635041	MDC015659.264	Malus_x_domestica_v3.0.a1	cDNA_match	5702	7417	100	-	ID=MDP0000635041.path2	chr7	28163552	28180314	Parent=Scaffold313421		MDP0000635041				MDP0000635041	chr11	34676465	34678180	1716	AT3G62890.1	Arabidopsis thaliana	binding	63.62	569	199	4	9	571	7	573	0	750
MDP0000810872	MDC015659.264	Malus_x_domestica_v3.0.a1	cDNA_match	5702	7417	100	-	ID=MDP0000810872.path2	chr7	28163552	28180314	Parent=Scaffold313421		MDP0000810872				MDP0000810872	chr7	22933319	22935034	1716	AT3G62890.1	Arabidopsis thaliana	binding	63.62	569	199	4	9	571	7	573	0	750
MDP0000951745	MDC015659.264	Malus_x_domestica_v3.0.a1	cDNA_match	261	1643	100	+	ID=MDP0000951745.path2	chr7	28163552	28180314	Parent=Scaffold313421		MDP0000951745				MDP0000951745	chr11	34641548	34643972	2425	AT2G47590.1	Arabidopsis thaliana	PHR2 (photolyase/blue-light receptor 2); DNA photolyase	65.68	440	133	3	10	447	11	434	6e-148	520
MDP0000900762	MDC015659.262	Malus_x_domestica_v3.0.a1	cDNA_match	220	1053	100	+	ID=MDP0000900762.path1	chr7	28169558	28174271	Parent=Scaffold313421	MDP0000900762					MDP0000900762	chr7	22927837	22928670	834	AT1G17600.1	Arabidopsis thaliana	disease resistance protein (TIR-NBS-LRR class), putative	36.36	242	140	7	1	234	187	422	9e-32	134
MDP0000174827	MDC003817.189	Malus_x_domestica_v3.0.a1	cDNA_match	39288	39450	100	+	ID=MDP0000174827.path1	chr7	28235975	28281217	Parent=Scaffold313421	MDP0000174827					MDP0000174827	chr5	12065888	12069651	3764	AT3G15640.2	Arabidopsis thaliana	cytochrome c oxidase family protein	75.76	99	24	0	51	149	56	154	1e-34	142
MDP0000204639	MDC011808.126	Malus_x_domestica_v3.0.a1	cDNA_match	25949	26140	100	-	ID=MDP0000204639.path1	chr7	28282217	28315450	Parent=Scaffold315825	MDP0000204639					MDP0000204639	chr7	23632300	23636821	4522	AT4G00730.1	Arabidopsis thaliana	ANL2 (ANTHOCYANINLESS 2); transcription factor/ transcription regulator	57.72	764	283	12	56	805	61	798	0	807
MDP0000300035	MDC011808.126	Malus_x_domestica_v3.0.a1	cDNA_match	2083	2603	100	-	ID=MDP0000300035.path1	chr7	28282217	28315450	Parent=Scaffold315825	MDP0000300035					MDP0000300035	chr7	23611906	23613284	1379	AT2G17695.3	Arabidopsis thaliana		54.17	48	20	1	67	114	66	111	3e-10	63.5
MDP0000635852	MDC011808.126	Malus_x_domestica_v3.0.a1	cDNA_match	1698	1966	97	-	ID=MDP0000635852.path5	chr7	28282217	28315450	Parent=Scaffold315825					MDP0000635852	MDP0000635852	chr10	5034830	5035099	270	AT1G53320.1	Arabidopsis thaliana	AtTLP7 (TUBBY LIKE PROTEIN 7); phosphoric diester hydrolase/ transcription factor	71.43	35	10	0	55	89	47	81	2e-09	57.4
MDP0000664450	MDC011808.126	Malus_x_domestica_v3.0.a1	cDNA_match	17157	18506	100	-	ID=MDP0000664450.path1	chr7	28282217	28315450	Parent=Scaffold315825	MDP0000664450					MDP0000664450	chr7	23627838	23629187	1350	AT4G33495.1	Arabidopsis thaliana	RPD1 (ROOT PRIMORDIUM DEFECTIVE 1); ubiquitin thiolesterase	75.92	407	94	3	1	405	1	405	0	635
MDP0000812208	MDC011808.126	Malus_x_domestica_v3.0.a1	cDNA_match	8696	8896	100	+	ID=MDP0000812208.path1	chr7	28282217	28315450	Parent=Scaffold315825	MDP0000812208					MDP0000812208	chr7	23619377	23620259	883	AT5G62040.1	Arabidopsis thaliana	brother of FT and TFL1 protein (BFT)	67.24	174	56	1	1	173	1	174	2e-66	248
MDP0000812209	MDC011808.126	Malus_x_domestica_v3.0.a1	cDNA_match	14565	14741	100	-	ID=MDP0000812209.path1	chr7	28282217	28315450	Parent=Scaffold315825	MDP0000812209					MDP0000812209	chr7	23621660	23625422	3763	AT5G07270.1	Arabidopsis thaliana	ankyrin repeat family protein	69.42	556	119	9	1	548	1	513	0	737
MDP0000867915	MDC011808.126	Malus_x_domestica_v3.0.a1	cDNA_match	14565	14741	93	-	ID=MDP0000867915.path2	chr7	28282217	28315450	Parent=Scaffold315825		MDP0000867915				MDP0000867915	chr1	25412886	25416007	3122	AT5G07270.1	Arabidopsis thaliana	ankyrin repeat family protein	75.38	520	113	7	1	512	1	513	0	780
MDP0000129015	MDC010662.110	Malus_x_domestica_v3.0.a1	cDNA_match	97472	97677	93	-	ID=MDP0000129015.path2	chr7	28378734	28494865	Parent=Scaffold315825		MDP0000129015				MDP0000129015	chr0	119864159	119864377	219	AT1G64190.1	Arabidopsis thaliana	6-phosphogluconate dehydrogenase family protein	60	80	6	1	4	57	3	82	3e-18	86.7
MDP0000189347	MDC010662.110	Malus_x_domestica_v3.0.a1	cDNA_match	2680	3366	100	-	ID=MDP0000189347.path1	chr7	28378734	28494865	Parent=Scaffold315825	MDP0000189347					MDP0000189347	chr7	23435561	23436247	687	AT5G52020.1	Arabidopsis thaliana	AP2 domain-containing protein	53.45	174	71	3	61	228	62	231	1e-31	133
MDP0000189355	MDC010662.110	Malus_x_domestica_v3.0.a1	cDNA_match	34455	34632	100	-	ID=MDP0000189355.path1	chr7	28378734	28494865	Parent=Scaffold315825	MDP0000189355					MDP0000189355	chr7	23466396	23467513	1118	AT4G23030.1	Arabidopsis thaliana	MATE efflux protein-related	61.92	281	80	4	57	310	52	332	5e-72	268
MDP0000189366	MDC010662.110	Malus_x_domestica_v3.0.a1	cDNA_match	110742	110898	100	-	ID=MDP0000189366.path1	chr7	28378734	28494865	Parent=Scaffold315825	MDP0000189366					MDP0000189366	chr7	23537667	23543779	6113	AT5G62090.2	Arabidopsis thaliana	FUNCTIONS IN: molecular_function unknown; INVOLVED IN: biological_process unknown; LOCATED IN: cellular_component unknown; EXPRESSED IN: 17 plant structures; EXPRESSED DURING: 10 growth stages; BEST Arabidopsis thaliana protein match is: SLK1 (SEUSS-LIKE 1); transcription regulator (TAIR:AT4G25520.1); Has 38202 Blast hits to 15459 proteins in 742 species: Archae - 6; Bacteria - 1392; Metazoa - 14…	71.07	394	94	6	435	819	285	667	4e-156	549
MDP0000204991	MDC010662.110	Malus_x_domestica_v3.0.a1	cDNA_match	102146	102241	100	+	ID=MDP0000204991.path1	chr7	28378734	28494865	Parent=Scaffold315825	MDP0000204991					MDP0000204991	chr7	23535062	23536781	1720	AT5G52100.1	Arabidopsis thaliana	crr1 (chlororespiration reduction 1); dihydrodipicolinate reductase	78.44	167	36	0	1	167	124	290	3e-74	275
MDP0000212022	MDC010662.110	Malus_x_domestica_v3.0.a1	cDNA_match	112618	113406	90	-	ID=MDP0000212022.path2	chr7	28378734	28494865	Parent=Scaffold315825		MDP0000212022				MDP0000212022	chr7	23554103	23555240	1138	AT5G60060.1	Arabidopsis thaliana	F-box family protein	25.52	192	116	6	164	335	177	361	4e-08	56.2
MDP0000288452	MDC010662.110	Malus_x_domestica_v3.0.a1	cDNA_match	24042	24189	100	+	ID=MDP0000288452.path1	chr7	28378734	28494865	Parent=Scaffold315825	MDP0000288452					MDP0000288452	chr7	23456923	23473314	16392	AT4G25500.4	Arabidopsis thaliana		53.28	411	125	11	1167	1571	1	350	1e-84	312
MDP0000288458	MDC010662.110	Malus_x_domestica_v3.0.a1	cDNA_match	101424	101537	100	+	ID=MDP0000288458.path1	chr7	28378734	28494865	Parent=Scaffold315825	MDP0000288458					MDP0000288458	chr7	23534305	23536708	2404	AT5G52100.1	Arabidopsis thaliana	crr1 (chlororespiration reduction 1); dihydrodipicolinate reductase	69.04	323	63	4	1	321	1	288	7e-117	417
MDP0000383616	MDC010662.110	Malus_x_domestica_v3.0.a1	cDNA_match	50140	51810	100	+	ID=MDP0000383616.path1	chr7	28378734	28494865	Parent=Scaffold315825	MDP0000383616					MDP0000383616	chr7	23483021	23484691	1671	AT4G23030.1	Arabidopsis thaliana	MATE efflux protein-related	68.13	477	147	3	31	506	1	473	2e-143	506
MDP0000839889	MDC010662.110	Malus_x_domestica_v3.0.a1	cDNA_match	86214	86451	100	-	ID=MDP0000839889.path1	chr7	28378734	28494865	Parent=Scaffold315825	MDP0000839889					MDP0000839889	chr7	23517979	23519332	1354	AT5G52060.1	Arabidopsis thaliana	ATBAG1 (ARABIDOPSIS THALIANA BCL-2-ASSOCIATED ATHANOGENE 1); protein binding	59.38	320	102	9	31	338	39	342	2e-91	332
MDP0000262047	MDC012331.179	Malus_x_domestica_v3.0.a1	cDNA_match	138	418	93	+	ID=MDP0000262047.path3	chr7	28410368	28429847	Parent=Scaffold315825			MDP0000262047			MDP0000262047	chr10	14967189	14969776	2588	AT4G23160.1	Arabidopsis thaliana	protein kinase family protein	42.11	266	137	2	557	805	59	324	1e-45	182
MDP0000284715	MDC012331.179	Malus_x_domestica_v3.0.a1	cDNA_match	138	418	93	+	ID=MDP0000284715.path3	chr7	28410368	28429847	Parent=Scaffold315825			MDP0000284715			MDP0000284715	chr2	6955776	6959187	3412	AT4G23160.1	Arabidopsis thaliana	protein kinase family protein	36.04	394	221	7	490	860	169	554	2e-57	221
MDP0000397522	MDC012331.179	Malus_x_domestica_v3.0.a1	cDNA_match	138	4907	100	+	ID=MDP0000397522.path1	chr7	28410368	28429847	Parent=Scaffold315825	MDP0000397522					MDP0000397522	chr2	32603740	32608509	4770	AT4G23160.1	Arabidopsis thaliana	protein kinase family protein	41.68	523	297	4	1045	1562	59	578	4e-100	363
MDP0000397523	MDC012331.179	Malus_x_domestica_v3.0.a1	cDNA_match	7299	7994	100	-	ID=MDP0000397523.path1	chr7	28410368	28429847	Parent=Scaffold315825	MDP0000397523					MDP0000397523	chr2	32610901	32611596	696	AT4G23160.1	Arabidopsis thaliana	protein kinase family protein	32.75	229	142	6	1	229	288	504	1e-24	109
MDP0000397525	MDC012331.179	Malus_x_domestica_v3.0.a1	cDNA_match	8574	9332	100	-	ID=MDP0000397525.path1	chr7	28410368	28429847	Parent=Scaffold315825	MDP0000397525					MDP0000397525	chr2	32612176	32612934	759	ATMG00710.1	Arabidopsis thaliana	hypothetical protein	47.06	85	44	1	70	154	1	84	2e-13	72.8
MDP0000735971	MDC012331.179	Malus_x_domestica_v3.0.a1	cDNA_match	8974	10989	97	-	ID=MDP0000735971.path2	chr7	28410368	28429847	Parent=Scaffold315825		MDP0000735971				MDP0000735971	chr1	22770058	22772073	2016	ATMG00300.1	Arabidopsis thaliana	hypothetical protein	41.88	117	63	2	411	526	28	140	1e-13	75.1
MDP0000736064	MDC012331.179	Malus_x_domestica_v3.0.a1	cDNA_match	1989	2069	98	+	ID=MDP0000736064.path2	chr7	28410368	28429847	Parent=Scaffold315825		MDP0000736064				MDP0000736064	chr17	19614658	19617636	2979	AT4G23160.1	Arabidopsis thaliana	protein kinase family protein	42.13	451	240	6	27	460	136	582	1e-89	327
MDP0000242099	MDC013718.116	Malus_x_domestica_v3.0.a1	cDNA_match	9230	9568	100	+	ID=MDP0000242099.path2	chr7	28430847	28456234	Parent=Scaffold316115		MDP0000242099				MDP0000242099	chr0	71453969	71454307	339	AT1G55630.1	Arabidopsis thaliana	pentatricopeptide (PPR) repeat-containing protein	59.68	124	38	1	1	112	171	294	3e-38	153
MDP0000296931	MDC013718.116	Malus_x_domestica_v3.0.a1	cDNA_match	9230	9568	100	+	ID=MDP0000296931.path2	chr7	28430847	28456234	Parent=Scaffold316115		MDP0000296931				MDP0000296931	chr7	23803094	23803432	339	AT1G55630.1	Arabidopsis thaliana	pentatricopeptide (PPR) repeat-containing protein	59.68	124	38	1	1	112	171	294	3e-38	153
MDP0000459472	MDC013718.116	Malus_x_domestica_v3.0.a1	cDNA_match	51	2018	100	-	ID=MDP0000459472.path1	chr7	28430847	28456234	Parent=Scaffold316115	MDP0000459472					MDP0000459472	chr7	23793915	23795882	1968	AT1G21280.1	Arabidopsis thaliana	unknown protein	28.81	236	141	6	1	216	1	229	3e-18	90.5
MDP0000459482	MDC013718.116	Malus_x_domestica_v3.0.a1	cDNA_match	20757	21335	100	-	ID=MDP0000459482.path1	chr7	28430847	28456234	Parent=Scaffold316115	MDP0000459482					MDP0000459482	chr7	23814621	23815199	579	AT4G23160.1	Arabidopsis thaliana	protein kinase family protein	47.65	170	85	1	1	166	102	271	2e-43	171
MDP0000248612	MDC020299.112	Malus_x_domestica_v3.0.a1	cDNA_match	2068	2966	99	+	ID=MDP0000248612.path3	chr7	28441993	28449108	Parent=Scaffold316115			MDP0000248612			MDP0000248612	chr12	29595038	29595936	899	AT1G21280.1	Arabidopsis thaliana	unknown protein	29.66	236	139	6	1	216	1	229	3e-20	96.3
MDP0000268670	MDC020299.112	Malus_x_domestica_v3.0.a1	cDNA_match	2068	3460	95	+	ID=MDP0000268670.path2	chr7	28441993	28449108	Parent=Scaffold316115		MDP0000268670				MDP0000268670	chr0	19837590	19841370	3781	AT4G23160.1	Arabidopsis thaliana	protein kinase family protein	44.81	154	84	1	716	868	264	417	4e-33	140
MDP0000271936	MDC020299.112	Malus_x_domestica_v3.0.a1	cDNA_match	5590	5872	99	+	ID=MDP0000271936.path3	chr7	28441993	28449108	Parent=Scaffold316115			MDP0000271936			MDP0000271936	chr12	29586002	29588796	2795	AT4G23160.1	Arabidopsis thaliana	protein kinase family protein	46.32	95	50	1	1	94	336	430	3e-19	90.5
MDP0000298996	MDC020299.112	Malus_x_domestica_v3.0.a1	cDNA_match	5590	5872	99	+	ID=MDP0000298996.path3	chr7	28441993	28449108	Parent=Scaffold316115			MDP0000298996			MDP0000298996	chr12	29578993	29581790	2798	AT4G23160.1	Arabidopsis thaliana	protein kinase family protein	46.32	95	50	1	1	94	336	430	3e-19	90.5
MDP0000310493	MDC020299.112	Malus_x_domestica_v3.0.a1	cDNA_match	6671	7032	100	-	ID=MDP0000310493.path1	chr7	28441993	28449108	Parent=Scaffold316115	MDP0000310493					MDP0000310493	chr4	720444	720803	360	AT4G20940.1	Arabidopsis thaliana	leucine-rich repeat family protein	73.21	112	25	1	13	119	791	902	8e-44	171
MDP0000409142	MDC020299.112	Malus_x_domestica_v3.0.a1	cDNA_match	2068	5868	92	+	ID=MDP0000409142.path5	chr7	28441993	28449108	Parent=Scaffold316115					MDP0000409142	MDP0000409142	chr3	5626687	5630469	3783	AT4G23160.1	Arabidopsis thaliana	protein kinase family protein	48.42	411	191	4	856	1260	34	429	1e-110	399
MDP0000422764	MDC020299.112	Malus_x_domestica_v3.0.a1	cDNA_match	4244	4292	97	+	ID=MDP0000422764.path2	chr7	28441993	28449108	Parent=Scaffold316115		MDP0000422764				MDP0000422764	chr6	17215433	17217657	2225	AT4G23160.1	Arabidopsis thaliana	protein kinase family protein	47.51	362	169	4	135	490	36	382	2e-96	349
MDP0000457117	MDC020299.112	Malus_x_domestica_v3.0.a1	cDNA_match	4427	4992	99	+	ID=MDP0000457117.path2	chr7	28441993	28449108	Parent=Scaffold316115		MDP0000457117				MDP0000457117	chr2	10050964	10053005	2042	AT4G23160.1	Arabidopsis thaliana	protein kinase family protein	52.51	219	103	1	190	407	336	554	1e-60	231
MDP0000528976	MDC020299.112	Malus_x_domestica_v3.0.a1	cDNA_match	2068	6384	99	+	ID=MDP0000528976.path2	chr7	28441993	28449108	Parent=Scaffold316115		MDP0000528976				MDP0000528976	chr4	687147	691463	4317	AT4G23160.1	Arabidopsis thaliana	protein kinase family protein	51.92	495	232	3	904	1392	60	554	2e-145	514
MDP0000579616	MDC020299.112	Malus_x_domestica_v3.0.a1	cDNA_match	2068	6384	100	+	ID=MDP0000579616.path1	chr7	28441993	28449108	Parent=Scaffold316115	MDP0000579616					MDP0000579616	chr4	715841	720157	4317	AT4G23160.1	Arabidopsis thaliana	protein kinase family protein	52.53	495	229	3	904	1392	60	554	8e-151	532
MDP0000661958	MDC020299.112	Malus_x_domestica_v3.0.a1	cDNA_match	6061	6384	99	+	ID=MDP0000661958.path3	chr7	28441993	28449108	Parent=Scaffold316115			MDP0000661958			MDP0000661958	chr13	802215	802538	324	AT4G23160.1	Arabidopsis thaliana	protein kinase family protein	68.42	38	12	0	24	61	517	554	6e-12	65.9
MDP0000157788	MDC001140.270	Malus_x_domestica_v3.0.a1	cDNA_match	827	1113	96	+	ID=MDP0000157788.path3	chr7	28500075	28511771	Parent=Scaffold313353			MDP0000157788			MDP0000157788	chr7	5648508	5649244	737	AT4G23160.1	Arabidopsis thaliana	protein kinase family protein	47.37	76	40	0	27	102	85	160	1e-16	82.4
MDP0000191443	MDC001140.270	Malus_x_domestica_v3.0.a1	cDNA_match	11074	11211	100	-	ID=MDP0000191443.path2	chr7	28500075	28511771	Parent=Scaffold313353		MDP0000191443				MDP0000191443	chr7	24014296	24015012	717	AT5G52400.1	Arabidopsis thaliana	CYP715A1; electron carrier/ heme binding / iron ion binding / monooxygenase/ oxygen binding	71.19	118	32	2	47	164	379	494	4e-47	184
MDP0000268986	MDC001140.270	Malus_x_domestica_v3.0.a1	cDNA_match	386	1331	100	+	ID=MDP0000268986.path1	chr7	28500075	28511771	Parent=Scaffold313353	MDP0000268986					MDP0000268986	chr7	24084095	24092133	8039	AT4G23160.1	Arabidopsis thaliana	protein kinase family protein	41.21	199	110	3	174	369	85	279	6e-40	163
MDP0000268987	MDC001140.270	Malus_x_domestica_v3.0.a1	cDNA_match	11074	11211	100	-	ID=MDP0000268987.path1	chr7	28500075	28511771	Parent=Scaffold313353	MDP0000268987					MDP0000268987	chr7	24094233	24094920	688	AT5G52400.1	Arabidopsis thaliana	CYP715A1; electron carrier/ heme binding / iron ion binding / monooxygenase/ oxygen binding	55.94	143	41	3	47	169	379	519	3e-42	167
MDP0000191443	MDC017147.254	Malus_x_domestica_v3.0.a1	cDNA_match	14818	14972	84	+	ID=MDP0000191443.path4	chr7	28502010	28519887	Parent=Scaffold313353				MDP0000191443		MDP0000191443	chr7	24014296	24015012	717	AT5G52400.1	Arabidopsis thaliana	CYP715A1; electron carrier/ heme binding / iron ion binding / monooxygenase/ oxygen binding	71.19	118	32	2	47	164	379	494	4e-47	184
MDP0000206482	MDC017147.254	Malus_x_domestica_v3.0.a1	cDNA_match	8381	8430	100	+	ID=MDP0000206482.path1	chr7	28502010	28519887	Parent=Scaffold313353	MDP0000206482					MDP0000206482	chr7	24072143	24072715	573	AT5G52400.1	Arabidopsis thaliana	CYP715A1; electron carrier/ heme binding / iron ion binding / monooxygenase/ oxygen binding	54.31	116	46	2	18	126	42	157	2e-31	130
MDP0000206483	MDC017147.254	Malus_x_domestica_v3.0.a1	cDNA_match	13476	14081	100	+	ID=MDP0000206483.path1	chr7	28502010	28519887	Parent=Scaffold313353	MDP0000206483					MDP0000206483	chr7	24077238	24079310	2073	AT5G52400.1	Arabidopsis thaliana	CYP715A1; electron carrier/ heme binding / iron ion binding / monooxygenase/ oxygen binding	60.25	322	122	3	1	321	180	496	1e-110	396
MDP0000301413	MDC017147.254	Malus_x_domestica_v3.0.a1	cDNA_match	5801	6143	100	-	ID=MDP0000301413.path1	chr7	28502010	28519887	Parent=Scaffold313353	MDP0000301413					MDP0000301413	chr7	24064647	24069905	5259	AT4G23160.1	Arabidopsis thaliana	protein kinase family protein	41.21	199	110	3	555	750	85	279	2e-39	161
MDP0000899158	MDC017147.254	Malus_x_domestica_v3.0.a1	cDNA_match	13476	14081	99	+	ID=MDP0000899158.path2	chr7	28502010	28519887	Parent=Scaffold313353		MDP0000899158				MDP0000899158	chr7	24011720	24013794	2075	AT5G52400.1	Arabidopsis thaliana	CYP715A1; electron carrier/ heme binding / iron ion binding / monooxygenase/ oxygen binding	60.62	320	120	3	1	319	180	494	1e-109	393
MDP0000191443	MDC009155.206	Malus_x_domestica_v3.0.a1	cDNA_match	6351	6488	100	-	ID=MDP0000191443.path1	chr7	28506009	28513117	Parent=Scaffold313353	MDP0000191443					MDP0000191443	chr7	24014296	24015012	717	AT5G52400.1	Arabidopsis thaliana	CYP715A1; electron carrier/ heme binding / iron ion binding / monooxygenase/ oxygen binding	71.19	118	32	2	47	164	379	494	4e-47	184
MDP0000268987	MDC009155.206	Malus_x_domestica_v3.0.a1	cDNA_match	6351	6488	100	-	ID=MDP0000268987.path2	chr7	28506009	28513117	Parent=Scaffold313353		MDP0000268987				MDP0000268987	chr7	24094233	24094920	688	AT5G52400.1	Arabidopsis thaliana	CYP715A1; electron carrier/ heme binding / iron ion binding / monooxygenase/ oxygen binding	55.94	143	41	3	47	169	379	519	3e-42	167
MDP0000191443	MDC009177.319	Malus_x_domestica_v3.0.a1	cDNA_match	1987	2141	84	+	ID=MDP0000191443.path3	chr7	28506976	28515498	Parent=Scaffold313353			MDP0000191443			MDP0000191443	chr7	24014296	24015012	717	AT5G52400.1	Arabidopsis thaliana	CYP715A1; electron carrier/ heme binding / iron ion binding / monooxygenase/ oxygen binding	71.19	118	32	2	47	164	379	494	4e-47	184
MDP0000206483	MDC009177.319	Malus_x_domestica_v3.0.a1	cDNA_match	643	1248	100	+	ID=MDP0000206483.path2	chr7	28506976	28515498	Parent=Scaffold313353		MDP0000206483				MDP0000206483	chr7	24077238	24079310	2073	AT5G52400.1	Arabidopsis thaliana	CYP715A1; electron carrier/ heme binding / iron ion binding / monooxygenase/ oxygen binding	60.25	322	122	3	1	321	180	496	1e-110	396
MDP0000899158	MDC009177.319	Malus_x_domestica_v3.0.a1	cDNA_match	643	1248	100	+	ID=MDP0000899158.path1	chr7	28506976	28515498	Parent=Scaffold313353	MDP0000899158					MDP0000899158	chr7	24011720	24013794	2075	AT5G52400.1	Arabidopsis thaliana	CYP715A1; electron carrier/ heme binding / iron ion binding / monooxygenase/ oxygen binding	60.62	320	120	3	1	319	180	494	1e-109	393
MDP0000193144	MDC009177.321	Malus_x_domestica_v3.0.a1	cDNA_match	8483	9415	100	+	ID=MDP0000193144.path1	chr7	28670614	28729633	Parent=Scaffold313353	MDP0000193144					MDP0000193144	chr7	24069354	24071596	2243	AT3G49055.1	Arabidopsis thaliana	unknown protein	40.64	497	242	12	8	498	3	452	5e-43	172
MDP0000193145	MDC009177.321	Malus_x_domestica_v3.0.a1	cDNA_match	15262	15970	100	-	ID=MDP0000193145.path1	chr7	28670614	28729633	Parent=Scaffold313353	MDP0000193145					MDP0000193145	chr7	24072169	24076841	4673	AT3G49050.1	Arabidopsis thaliana	lipase class 3 family protein / calmodulin-binding heat-shock protein, putative	76.76	413	79	4	1	407	1	402	0	664
MDP0000193151	MDC009177.321	Malus_x_domestica_v3.0.a1	cDNA_match	37694	37826	100	+	ID=MDP0000193151.path1	chr7	28670614	28729633	Parent=Scaffold313353	MDP0000193151					MDP0000193151	chr7	24098565	24104725	6161	AT5G23870.2	Arabidopsis thaliana	pectinacetylesterase family protein	68.13	386	119	3	19	401	23	407	3e-161	565
MDP0000193152	MDC009177.321	Malus_x_domestica_v3.0.a1	cDNA_match	46056	46431	100	+	ID=MDP0000193152.path1	chr7	28670614	28729633	Parent=Scaffold313353	MDP0000193152					MDP0000193152	chr7	24106927	24118284	11358	AT4G20850.1	Arabidopsis thaliana	TPP2 (TRIPEPTIDYL PEPTIDASE II); tripeptidyl-peptidase	69.03	1385	323	9	82	1465	101	1380	0	1899
MDP0000267615	MDC009177.321	Malus_x_domestica_v3.0.a1	cDNA_match	27761	27871	95	-	ID=MDP0000267615.path3	chr7	28670614	28729633	Parent=Scaffold313353			MDP0000267615			MDP0000267615	chr6	14891435	14892005	571	AT5G23880.1	Arabidopsis thaliana	CPSF100 (CLEAVAGE AND POLYADENYLATION SPECIFICITY FACTOR 100); DNA binding / protein binding	83.13	83	13	1	14	95	657	739	2e-36	146
MDP0000291317	MDC009177.321	Malus_x_domestica_v3.0.a1	cDNA_match	5895	6072	100	-	ID=MDP0000291317.path1	chr7	28670614	28729633	Parent=Scaffold313353	MDP0000291317					MDP0000291317	chr7	24061921	24066943	5023	AT4G25610.1	Arabidopsis thaliana	zinc finger (C2H2 type) family protein	40.87	690	290	19	21	708	9	582	7e-107	385
MDP0000291320	MDC009177.321	Malus_x_domestica_v3.0.a1	cDNA_match	21410	21710	100	-	ID=MDP0000291320.path1	chr7	28670614	28729633	Parent=Scaffold313353	MDP0000291320					MDP0000291320	chr7	24078274	24082581	4308	AT5G23890.1	Arabidopsis thaliana	LOCATED IN: mitochondrion, chloroplast thylakoid membrane, chloroplast, plastid, chloroplast envelope; EXPRESSED IN: 24 plant structures; EXPRESSED DURING: 14 growth stages; CONTAINS InterPro DOMAIN/s: S-layer homology region (InterPro:IPR001119); BEST Arabidopsis thaliana protein match is: unknown protein (TAIR:AT5G52410.2); Has 47782 Blast hits to 27307 proteins in 1672 species: Archae - 444; B…	45.6	1022	437	19	1	980	1	945	0	684
MDP0000291322	MDC009177.321	Malus_x_domestica_v3.0.a1	cDNA_match	33850	34644	100	-	ID=MDP0000291322.path1	chr7	28670614	28729633	Parent=Scaffold313353	MDP0000291322					MDP0000291322	chr7	24088157	24095515	7359	AT5G23880.1	Arabidopsis thaliana	CPSF100 (CLEAVAGE AND POLYADENYLATION SPECIFICITY FACTOR 100); DNA binding / protein binding	71.36	674	163	5	523	1190	90	739	0	989
MDP0000638355	MDC009177.321	Malus_x_domestica_v3.0.a1	cDNA_match	25470	26457	100	-	ID=MDP0000638355.path1	chr7	28670614	28729633	Parent=Scaffold313353	MDP0000638355					MDP0000638355	chr7	24083396	24087328	3933	AT2G12190.1	Arabidopsis thaliana	cytochrome P450, putative	59.49	469	177	4	49	510	47	509	1e-158	557
MDP0000891319	MDC009177.321	Malus_x_domestica_v3.0.a1	cDNA_match	21410	21710	91	-	ID=MDP0000891319.path2	chr7	28670614	28729633	Parent=Scaffold313353		MDP0000891319				MDP0000891319	chr1	26975482	26979766	4285	AT5G23890.1	Arabidopsis thaliana	LOCATED IN: mitochondrion, chloroplast thylakoid membrane, chloroplast, plastid, chloroplast envelope; EXPRESSED IN: 24 plant structures; EXPRESSED DURING: 14 growth stages; CONTAINS InterPro DOMAIN/s: S-layer homology region (InterPro:IPR001119); BEST Arabidopsis thaliana protein match is: unknown protein (TAIR:AT5G52410.2); Has 47782 Blast hits to 27307 proteins in 1672 species: Archae - 444; B…	65.35	557	179	5	399	951	400	946	0	647
MDP0000120176	MDC002136.649	Malus_x_domestica_v3.0.a1	cDNA_match	3131	3256	100	+	ID=MDP0000120176.path1	chr7	28730604	28747421	Parent=Scaffold313353	MDP0000120176					MDP0000120176	chr7	23791389	23794256	2868	AT5G23960.2	Arabidopsis thaliana		38.34	566	312	9	20	573	5	545	2e-98	357
MDP0000203143	MDC002136.649	Malus_x_domestica_v3.0.a1	cDNA_match	3666	3932	94	+	ID=MDP0000203143.path2	chr7	28730604	28747421	Parent=Scaffold313353		MDP0000203143				MDP0000203143	chr12	23392806	23395151	2346	AT5G23960.2	Arabidopsis thaliana		40	520	289	10	9	515	36	545	5e-101	365
MDP0000500542	MDC002136.649	Malus_x_domestica_v3.0.a1	cDNA_match	4621	4742	93	+	ID=MDP0000500542.path2	chr7	28730604	28747421	Parent=Scaffold313353		MDP0000500542				MDP0000500542	chr17	589642	590052	411	AT3G25810.1	Arabidopsis thaliana	myrcene/ocimene synthase, putative	47.76	67	29	2	7	73	330	390	1e-12	67.8
MDP0000265063	MDC001245.205	Malus_x_domestica_v3.0.a1	cDNA_match	792	878	100	+	ID=MDP0000265063.path1	chr7	28799486	28805489	Parent=Scaffold313353	MDP0000265063					MDP0000265063	chr7	23964394	23969574	5181	AT2G35630.1	Arabidopsis thaliana	MOR1 (MICROTUBULE ORGANIZATION 1); microtubule binding	75.93	216	50	1	202	417	722	935	4e-89	325
MDP0000454404	MDC001245.205	Malus_x_domestica_v3.0.a1	cDNA_match	3353	3475	100	-	ID=MDP0000454404.path1	chr7	28799486	28805489	Parent=Scaffold313353	MDP0000454404					MDP0000454404	chr7	23919760	23919882	123	AT4G09980.1	Arabidopsis thaliana	EMB1691 (EMBRYO DEFECTIVE 1691); S-adenosylmethionine-dependent methyltransferase/ methyltransferase/ nucleic acid binding	89.47	38	4	0	2	39	738	775	4e-15	76.3
MDP0000454405	MDC001245.205	Malus_x_domestica_v3.0.a1	cDNA_match	3625	3837	100	-	ID=MDP0000454405.path1	chr7	28799486	28805489	Parent=Scaffold313353	MDP0000454405					MDP0000454405	chr7	23920032	23920244	213	AT4G09980.2	Arabidopsis thaliana	EMB1691 (EMBRYO DEFECTIVE 1691); S-adenosylmethionine-dependent methyltransferase/ methyltransferase/ nucleic acid binding	72.34	47	13	0	9	55	624	670	6e-17	82.4
MDP0000600316	MDC001245.205	Malus_x_domestica_v3.0.a1	cDNA_match	3353	3475	100	-	ID=MDP0000600316.path1	chr7	28799486	28805489	Parent=Scaffold313353	MDP0000600316					MDP0000600316	chr7	23966955	23967077	123	AT4G09980.1	Arabidopsis thaliana	EMB1691 (EMBRYO DEFECTIVE 1691); S-adenosylmethionine-dependent methyltransferase/ methyltransferase/ nucleic acid binding	89.47	38	4	0	2	39	738	775	6e-15	75.9
MDP0000600317	MDC001245.205	Malus_x_domestica_v3.0.a1	cDNA_match	3625	3837	100	-	ID=MDP0000600317.path1	chr7	28799486	28805489	Parent=Scaffold313353	MDP0000600317					MDP0000600317	chr7	23967227	23967439	213	AT4G09980.2	Arabidopsis thaliana	EMB1691 (EMBRYO DEFECTIVE 1691); S-adenosylmethionine-dependent methyltransferase/ methyltransferase/ nucleic acid binding	72.34	47	13	0	9	55	624	670	6e-17	82.4
MDP0000206482	MDC007570.203	Malus_x_domestica_v3.0.a1	cDNA_match	2305	2354	98	-	ID=MDP0000206482.path2	chr7	28857314	28882164	Parent=Scaffold313353		MDP0000206482				MDP0000206482	chr7	24072143	24072715	573	AT5G52400.1	Arabidopsis thaliana	CYP715A1; electron carrier/ heme binding / iron ion binding / monooxygenase/ oxygen binding	54.31	116	46	2	18	126	42	157	2e-31	130
MDP0000454404	MDC007570.203	Malus_x_domestica_v3.0.a1	cDNA_match	18059	18181	96	+	ID=MDP0000454404.path3	chr7	28857314	28882164	Parent=Scaffold313353			MDP0000454404			MDP0000454404	chr7	23919760	23919882	123	AT4G09980.1	Arabidopsis thaliana	EMB1691 (EMBRYO DEFECTIVE 1691); S-adenosylmethionine-dependent methyltransferase/ methyltransferase/ nucleic acid binding	89.47	38	4	0	2	39	738	775	4e-15	76.3
MDP0000600316	MDC007570.203	Malus_x_domestica_v3.0.a1	cDNA_match	18059	18181	96	+	ID=MDP0000600316.path3	chr7	28857314	28882164	Parent=Scaffold313353			MDP0000600316			MDP0000600316	chr7	23966955	23967077	123	AT4G09980.1	Arabidopsis thaliana	EMB1691 (EMBRYO DEFECTIVE 1691); S-adenosylmethionine-dependent methyltransferase/ methyltransferase/ nucleic acid binding	89.47	38	4	0	2	39	738	775	6e-15	75.9
MDP0000747755	MDC007570.203	Malus_x_domestica_v3.0.a1	cDNA_match	17215	17287	100	-	ID=MDP0000747755.path1	chr7	28857314	28882164	Parent=Scaffold313353	MDP0000747755					MDP0000747755	chr7	24060090	24076968	16879	AT5G52400.1	Arabidopsis thaliana	CYP715A1; electron carrier/ heme binding / iron ion binding / monooxygenase/ oxygen binding	56.89	283	117	2	397	678	100	378	9e-90	328
MDP0000886966	MDC007570.203	Malus_x_domestica_v3.0.a1	cDNA_match	17704	17901	100	+	ID=MDP0000886966.path1	chr7	28857314	28882164	Parent=Scaffold313353	MDP0000886966					MDP0000886966	chr7	24077385	24077859	475	AT4G09980.1	Arabidopsis thaliana	EMB1691 (EMBRYO DEFECTIVE 1691); S-adenosylmethionine-dependent methyltransferase/ methyltransferase/ nucleic acid binding	44.74	152	27	2	9	103	624	775	2e-28	120
MDP0000171790	MDC003691.613	Malus_x_domestica_v3.0.a1	cDNA_match	12059	12266	100	+	ID=MDP0000171790.path1	chr7	28979783	29001832	Parent=Scaffold313353	MDP0000171790					MDP0000171790	chr7	24142074	24144409	2336	AT4G23420.2	Arabidopsis thaliana	short-chain dehydrogenase/reductase (SDR) family protein	72.52	313	85	1	35	346	1	313	7e-134	473
MDP0000224409	MDC003691.613	Malus_x_domestica_v3.0.a1	cDNA_match	12471	12622	96	+	ID=MDP0000224409.path2	chr7	28979783	29001832	Parent=Scaffold313353		MDP0000224409				MDP0000224409	chr7	24173632	24175433	1802	AT4G23420.3	Arabidopsis thaliana		68	250	78	2	2	249	81	330	7e-100	360
MDP0000275253	MDC003691.613	Malus_x_domestica_v3.0.a1	cDNA_match	4723	5508	100	+	ID=MDP0000275253.path1	chr7	28979783	29001832	Parent=Scaffold313353	MDP0000275253					MDP0000275253	chr7	24134738	24135523	786	AT5G52420.1	Arabidopsis thaliana	unknown protein	52.71	258	103	3	1	257	1	240	7e-71	263
MDP0000282839	MDC003691.613	Malus_x_domestica_v3.0.a1	cDNA_match	17930	17950	95	-	ID=MDP0000282839.path2	chr7	28979783	29001832	Parent=Scaffold313353		MDP0000282839				MDP0000282839	chr1	27023891	27027498	3608	AT3G61415.2	Arabidopsis thaliana	ASK21 (ARABIDOPSIS SKP1-LIKE 21); protein binding / ubiquitin-protein ligase	66.48	352	98	6	1	345	6	344	1e-102	370
MDP0000326249	MDC003691.613	Malus_x_domestica_v3.0.a1	cDNA_match	12116	12266	87	+	ID=MDP0000326249.path2	chr7	28979783	29001832	Parent=Scaffold313353		MDP0000326249				MDP0000326249	chr7	24157987	24160142	2156	AT4G23420.3	Arabidopsis thaliana		74.68	233	59	0	28	260	27	259	2e-101	365
MDP0000804805	MDC003691.613	Malus_x_domestica_v3.0.a1	cDNA_match	9467	9535	100	-	ID=MDP0000804805.path1	chr7	28979783	29001832	Parent=Scaffold313353	MDP0000804805					MDP0000804805	chr7	24136602	24139550	2949	AT3G61415.2	Arabidopsis thaliana	ASK21 (ARABIDOPSIS SKP1-LIKE 21); protein binding / ubiquitin-protein ligase	66.94	360	100	5	1	359	1	342	3e-113	405
MDP0000804812	MDC003691.613	Malus_x_domestica_v3.0.a1	cDNA_match	21103	21208	100	+	ID=MDP0000804812.path1	chr7	28979783	29001832	Parent=Scaffold313353	MDP0000804812					MDP0000804812	chr7	24151118	24151772	655	AT4G23420.2	Arabidopsis thaliana	short-chain dehydrogenase/reductase (SDR) family protein	71.05	114	33	0	1	114	1	114	6e-32	132
MDP0000128723	MDC015606.182	Malus_x_domestica_v3.0.a1	cDNA_match	5761	5878	100	-	ID=MDP0000128723.path1	chr7	28985425	29003595	Parent=Scaffold313353	MDP0000128723					MDP0000128723	chr5	15315858	15320859	5002	AT5G49830.1	Arabidopsis thaliana	LOCATED IN: plasma membrane; EXPRESSED IN: 23 plant structures; EXPRESSED DURING: 13 growth stages; CONTAINS InterPro DOMAIN/s: Vps51/Vps67 (InterPro:IPR014812); BEST Arabidopsis thaliana protein match is: unknown protein (TAIR:AT1G10385.1); Has 257 Blast hits to 210 proteins in 83 species: Archae - 0; Bacteria - 0; Metazoa - 133; Fungi - 61; Plants - 56; Viruses - 2; Other Eukaryotes - 5 (source…	27.9	699	455	11	116	790	47	720	9e-64	242
MDP0000242794	MDC015606.182	Malus_x_domestica_v3.0.a1	cDNA_match	6872	7099	100	+	ID=MDP0000242794.path1	chr7	28985425	29003595	Parent=Scaffold313353	MDP0000242794					MDP0000242794	chr5	15321853	15327513	5661	AT1G04010.1	Arabidopsis thaliana	phosphatidate-sterol O-acyltransferase/ phosphatidylcholine-sterol O-acyltransferase/ phosphatidylethanolamine-sterol O-acyltransferase	76.96	625	103	3	31	655	36	619	0	1016
MDP0000265699	MDC015606.182	Malus_x_domestica_v3.0.a1	cDNA_match	14673	14810	100	-	ID=MDP0000265699.path2	chr7	28985425	29003595	Parent=Scaffold313353		MDP0000265699				MDP0000265699	chr5	15318145	15319839	1695	AT3G07880.1	Arabidopsis thaliana	Rho GDP-dissociation inhibitor family protein	53.49	172	78	2	33	203	65	235	3e-48	187
MDP0000860613	MDC015606.182	Malus_x_domestica_v3.0.a1	cDNA_match	14673	14921	100	-	ID=MDP0000860613.path1	chr7	28985425	29003595	Parent=Scaffold313353	MDP0000860613					MDP0000860613	chr5	15328097	15329902	1806	AT3G07880.1	Arabidopsis thaliana	Rho GDP-dissociation inhibitor family protein	54.34	173	75	3	70	240	65	235	3e-48	188
MDP0000326249	MDC003691.612	Malus_x_domestica_v3.0.a1	cDNA_match	11595	11754	100	+	ID=MDP0000326249.path1	chr7	28985495	29007254	Parent=Scaffold313353	MDP0000326249					MDP0000326249	chr7	24157987	24160142	2156	AT4G23420.3	Arabidopsis thaliana		74.68	233	59	0	28	260	27	259	2e-101	365
MDP0000124449	MDC053385.000	Malus_x_domestica_v3.0.a1	cDNA_match	22440	22555	100	-	ID=MDP0000124449.path2	chr7	28985951	29009801	Parent=Scaffold313353		MDP0000124449				MDP0000124449	chr5	15334402	15339168	4767	AT1G04020.1	Arabidopsis thaliana	BARD1 (BREAST CANCER ASSOCIATED RING 1); DNA binding / transcription coactivator	53.63	399	175	4	305	693	315	713	3e-124	442
MDP0000124450	MDC053385.000	Malus_x_domestica_v3.0.a1	cDNA_match	13255	13378	100	+	ID=MDP0000124450.path2	chr7	28985951	29009801	Parent=Scaffold313353		MDP0000124450				MDP0000124450	chr5	15339548	15343492	3945	AT5G46050.1	Arabidopsis thaliana	PTR3 (PEPTIDE TRANSPORTER 3); dipeptide transporter/ transporter/ tripeptide transporter	65.38	572	193	4	4	574	3	570	0	732
MDP0000131896	MDC053385.000	Malus_x_domestica_v3.0.a1	cDNA_match	13255	13378	100	+	ID=MDP0000131896.path1	chr7	28985951	29009801	Parent=Scaffold313353	MDP0000131896					MDP0000131896	chr5	15351484	15352115	632	AT5G46040.1	Arabidopsis thaliana	proton-dependent oligopeptide transport (POT) family protein	73.87	111	27	1	4	114	3	111	8e-46	178
MDP0000190586	MDC053385.000	Malus_x_domestica_v3.0.a1	cDNA_match	13255	13378	100	+	ID=MDP0000190586.path1	chr7	28985951	29009801	Parent=Scaffold313353	MDP0000190586					MDP0000190586	chr5	15339491	15343645	4155	AT5G46050.1	Arabidopsis thaliana	PTR3 (PEPTIDE TRANSPORTER 3); dipeptide transporter/ transporter/ tripeptide transporter	65.21	572	194	4	4	574	3	570	0	730
MDP0000190587	MDC053385.000	Malus_x_domestica_v3.0.a1	cDNA_match	22440	22555	100	-	ID=MDP0000190587.path1	chr7	28985951	29009801	Parent=Scaffold313353	MDP0000190587					MDP0000190587	chr5	15344025	15348791	4767	AT1G04020.2	Arabidopsis thaliana	BARD1 (BREAST CANCER ASSOCIATED RING 1); DNA binding / transcription coactivator	53.63	399	175	4	305	693	314	712	2e-124	443
MDP0000311301	MDC053385.000	Malus_x_domestica_v3.0.a1	cDNA_match	5050	5378	97	+	ID=MDP0000311301.path3	chr7	28985951	29009801	Parent=Scaffold313353			MDP0000311301			MDP0000311301	chr1	3903000	3912214	9215	AT2G06500.1	Arabidopsis thaliana	hAT dimerisation domain-containing protein / transposase-related	53.95	215	92	2	421	629	150	363	4e-60	230
MDP0000311301	MDC052325.000	Malus_x_domestica_v3.0.a1	cDNA_match	12979	13307	96	-	ID=MDP0000311301.path2	chr7	28998814	29017170	Parent=Scaffold313353		MDP0000311301				MDP0000311301	chr1	3903000	3912214	9215	AT2G06500.1	Arabidopsis thaliana	hAT dimerisation domain-containing protein / transposase-related	53.95	215	92	2	421	629	150	363	4e-60	230
MDP0000600336	MDC052325.000	Malus_x_domestica_v3.0.a1	cDNA_match	9770	9883	100	-	ID=MDP0000600336.path1	chr7	28998814	29017170	Parent=Scaffold313353	MDP0000600336					MDP0000600336	chr12	16906266	16911172	4907	AT4G35670.1	Arabidopsis thaliana	glycoside hydrolase family 28 protein / polygalacturonase (pectinase) family protein	43.66	142	72	2	158	297	87	222	6e-26	115
MDP0000124449	MDC008899.355	Malus_x_domestica_v3.0.a1	cDNA_match	1294	1409	100	+	ID=MDP0000124449.path1	chr7	29000498	29013955	Parent=Scaffold313353	MDP0000124449					MDP0000124449	chr5	15334402	15339168	4767	AT1G04020.1	Arabidopsis thaliana	BARD1 (BREAST CANCER ASSOCIATED RING 1); DNA binding / transcription coactivator	53.63	399	175	4	305	693	315	713	3e-124	442
MDP0000124450	MDC008899.355	Malus_x_domestica_v3.0.a1	cDNA_match	10261	10384	100	-	ID=MDP0000124450.path1	chr7	29000498	29013955	Parent=Scaffold313353	MDP0000124450					MDP0000124450	chr5	15339548	15343492	3945	AT5G46050.1	Arabidopsis thaliana	PTR3 (PEPTIDE TRANSPORTER 3); dipeptide transporter/ transporter/ tripeptide transporter	65.38	572	193	4	4	574	3	570	0	732
MDP0000131896	MDC008899.355	Malus_x_domestica_v3.0.a1	cDNA_match	10261	10384	100	-	ID=MDP0000131896.path2	chr7	29000498	29013955	Parent=Scaffold313353		MDP0000131896				MDP0000131896	chr5	15351484	15352115	632	AT5G46040.1	Arabidopsis thaliana	proton-dependent oligopeptide transport (POT) family protein	73.87	111	27	1	4	114	3	111	8e-46	178
MDP0000190586	MDC008899.355	Malus_x_domestica_v3.0.a1	cDNA_match	10261	10384	100	-	ID=MDP0000190586.path2	chr7	29000498	29013955	Parent=Scaffold313353		MDP0000190586				MDP0000190586	chr5	15339491	15343645	4155	AT5G46050.1	Arabidopsis thaliana	PTR3 (PEPTIDE TRANSPORTER 3); dipeptide transporter/ transporter/ tripeptide transporter	65.21	572	194	4	4	574	3	570	0	730
MDP0000190587	MDC008899.355	Malus_x_domestica_v3.0.a1	cDNA_match	1294	1409	100	+	ID=MDP0000190587.path2	chr7	29000498	29013955	Parent=Scaffold313353		MDP0000190587				MDP0000190587	chr5	15344025	15348791	4767	AT1G04020.2	Arabidopsis thaliana	BARD1 (BREAST CANCER ASSOCIATED RING 1); DNA binding / transcription coactivator	53.63	399	175	4	305	693	314	712	2e-124	443
MDP0000134335	MDC000337.410	Malus_x_domestica_v3.0.a1	cDNA_match	1579	2115	100	+	ID=MDP0000134335.path1	chr7	29342678	29360066	Parent=Scaffold300794	MDP0000134335					MDP0000134335	chr7	21445906	21451832	5927	AT5G55660.1	Arabidopsis thaliana	LOCATED IN: mitochondrion; EXPRESSED IN: 24 plant structures; EXPRESSED DURING: 13 growth stages; CONTAINS InterPro DOMAIN/s: DEK, C-terminal (InterPro:IPR014876); BEST Arabidopsis thaliana protein match is: unknown protein (TAIR:AT4G26630.2); Has 348612 Blast hits to 121147 proteins in 2910 species: Archae - 1231; Bacteria - 38190; Metazoa - 148268; Fungi - 42547; Plants - 15024; Viruses - 2447;…	62.3	122	42	2	361	481	369	487	3e-37	154
MDP0000818967	MDC000337.410	Malus_x_domestica_v3.0.a1	cDNA_match	14738	15322	100	+	ID=MDP0000818967.path1	chr7	29342678	29360066	Parent=Scaffold300794	MDP0000818967					MDP0000818967	chr7	21459065	21459649	585	AT4G14540.1	Arabidopsis thaliana	NF-YB3 (NUCLEAR FACTOR Y, SUBUNIT B3); transcription factor	83.87	124	20	0	1	124	1	124	3e-57	217
MDP0000138972	MDC000337.406	Malus_x_domestica_v3.0.a1	cDNA_match	2866	5008	99	-	ID=MDP0000138972.path2	chr7	29359990	29366075	Parent=Scaffold300794		MDP0000138972				MDP0000138972	chr7	21471945	21474086	2142	AT5G55670.2	Arabidopsis thaliana		49.31	361	151	9	1	351	1	339	1e-58	225
MDP0000643975	MDC000337.406	Malus_x_domestica_v3.0.a1	cDNA_match	4697	5008	100	-	ID=MDP0000643975.path1	chr7	29359990	29366075	Parent=Scaffold300794	MDP0000643975					MDP0000643975	chr7	21464505	21466647	2143	AT5G55670.2	Arabidopsis thaliana		52.83	212	77	5	120	330	150	339	5e-46	182
MDP0000138972	MDC010628.302	Malus_x_domestica_v3.0.a1	cDNA_match	1918	4059	100	-	ID=MDP0000138972.path1	chr7	29368213	29373810	Parent=Scaffold300794	MDP0000138972					MDP0000138972	chr7	21471945	21474086	2142	AT5G55670.2	Arabidopsis thaliana		49.31	361	151	9	1	351	1	339	1e-58	225
MDP0000162382	MDC010628.302	Malus_x_domestica_v3.0.a1	cDNA_match	3550	3906	91	-	ID=MDP0000162382.path2	chr7	29368213	29373810	Parent=Scaffold300794		MDP0000162382				MDP0000162382	chr0	21922779	21924754	1976	AT5G55670.2	Arabidopsis thaliana		81.05	95	18	0	170	264	234	328	4e-44	176
MDP0000643975	MDC010628.302	Malus_x_domestica_v3.0.a1	cDNA_match	3748	4059	100	-	ID=MDP0000643975.path2	chr7	29368213	29373810	Parent=Scaffold300794		MDP0000643975				MDP0000643975	chr7	21464505	21466647	2143	AT5G55670.2	Arabidopsis thaliana		52.83	212	77	5	120	330	150	339	5e-46	182
MDP0000294706	MDC011865.219	Malus_x_domestica_v3.0.a1	cDNA_match	6917	7217	100	-	ID=MDP0000294706.path1	chr7	29374800	29383624	Parent=Scaffold300794	MDP0000294706					MDP0000294706	chr7	21476841	21483666	6826	AT5G24100.1	Arabidopsis thaliana	leucine-rich repeat transmembrane protein kinase, putative	41.28	109	63	1	3	110	84	192	8e-18	87.8
MDP0000432656	MDC011865.219	Malus_x_domestica_v3.0.a1	cDNA_match	5754	5825	100	-	ID=MDP0000432656.path2	chr7	29374800	29383624	Parent=Scaffold300794		MDP0000432656				MDP0000432656	chr11	32319540	32323944	4405	AT3G47570.1	Arabidopsis thaliana	leucine-rich repeat transmembrane protein kinase, putative	36.32	848	489	14	1	818	182	1008	1e-123	441
MDP0000433305	MDC011865.219	Malus_x_domestica_v3.0.a1	cDNA_match	5480	5825	91	-	ID=MDP0000433305.path2	chr7	29374800	29383624	Parent=Scaffold300794		MDP0000433305				MDP0000433305	chr7	21555148	21560428	5281	AT3G47570.1	Arabidopsis thaliana	leucine-rich repeat transmembrane protein kinase, putative	37.22	908	527	15	25	901	110	1005	5e-125	446
MDP0000511191	MDC011865.219	Malus_x_domestica_v3.0.a1	cDNA_match	6885	7436	98	-	ID=MDP0000511191.path3	chr7	29374800	29383624	Parent=Scaffold300794			MDP0000511191			MDP0000511191	chr12	14332649	14333200	552	AT5G20480.1	Arabidopsis thaliana	EFR (EF-TU RECEPTOR); ATP binding / kinase/ protein serine/threonine kinase	36.05	172	108	1	5	176	16	185	3e-25	111
MDP0000593607	MDC011865.219	Malus_x_domestica_v3.0.a1	cDNA_match	6886	7436	100	-	ID=MDP0000593607.path2	chr7	29374800	29383624	Parent=Scaffold300794		MDP0000593607				MDP0000593607	chr3	3093960	3094589	630	AT5G20480.1	Arabidopsis thaliana	EFR (EF-TU RECEPTOR); ATP binding / kinase/ protein serine/threonine kinase	37.21	172	106	1	5	176	16	185	4e-27	118
MDP0000597453	MDC011865.219	Malus_x_domestica_v3.0.a1	cDNA_match	5480	5705	87	-	ID=MDP0000597453.path3	chr7	29374800	29383624	Parent=Scaffold300794			MDP0000597453			MDP0000597453	chr9	12620485	12622034	1550	AT3G47570.1	Arabidopsis thaliana	leucine-rich repeat transmembrane protein kinase, putative	39.53	296	173	3	10	305	137	426	4e-35	145
MDP0000621946	MDC011865.219	Malus_x_domestica_v3.0.a1	cDNA_match	6504	6543	100	-	ID=MDP0000621946.path3	chr7	29374800	29383624	Parent=Scaffold300794			MDP0000621946			MDP0000621946	chr7	21558305	21561911	3607	AT3G47570.1	Arabidopsis thaliana	leucine-rich repeat transmembrane protein kinase, putative	35.52	825	446	13	1	745	187	1005	3e-122	436
MDP0000876745	MDC011865.219	Malus_x_domestica_v3.0.a1	cDNA_match	4387	5107	88	-	ID=MDP0000876745.path3	chr7	29374800	29383624	Parent=Scaffold300794			MDP0000876745			MDP0000876745	chr0	21951003	21952736	1734	AT3G47570.1	Arabidopsis thaliana	leucine-rich repeat transmembrane protein kinase, putative	36.33	600	269	10	1	488	266	864	9e-85	311
MDP0000176947	MDC007491.472	Malus_x_domestica_v3.0.a1	cDNA_match	4723	4838	100	-	ID=MDP0000176947.path1	chr7	29383625	29389751	Parent=Scaffold300794	MDP0000176947					MDP0000176947	chr7	21486351	21490112	3762	AT2G30500.2	Arabidopsis thaliana		42.72	103	52	2	123	218	18	120	5e-12	69.3
MDP0000152264	MDC005081.701	Malus_x_domestica_v3.0.a1	cDNA_match	5726	5873	94	+	ID=MDP0000152264.path4	chr7	29401754	29411320	Parent=Scaffold300794				MDP0000152264		MDP0000152264	chr9	12547728	12548956	1229	AT4G20140.1	Arabidopsis thaliana	GSO1 (GASSHO1); ATP binding / protein binding / protein kinase/ protein serine/threonine kinase/ protein tyrosine kinase	38.6	171	104	1	2	171	229	399	4e-25	110
MDP0000511192	MDC005081.701	Malus_x_domestica_v3.0.a1	cDNA_match	6817	7188	91	+	ID=MDP0000511192.path4	chr7	29401754	29411320	Parent=Scaffold300794				MDP0000511192		MDP0000511192	chr12	14334474	14334845	372	AT3G47110.1	Arabidopsis thaliana	leucine-rich repeat transmembrane protein kinase, putative	44.25	113	61	2	6	117	353	464	2e-14	73.9
MDP0000141800	MDC013104.347	Malus_x_domestica_v3.0.a1	cDNA_match	1218	1471	100	+	ID=MDP0000141800.path1	chr7	29410614	29413772	Parent=Scaffold300794	MDP0000141800					MDP0000141800	chr7	21513481	21514518	1038	AT5G55700.2	Arabidopsis thaliana		65.67	134	45	1	1	133	309	442	2e-51	197
MDP0000370720	MDC011505.327	Malus_x_domestica_v3.0.a1	cDNA_match	3553	4095	100	-	ID=MDP0000370720.path1	chr7	29412555	29417509	Parent=Scaffold300794	MDP0000370720					MDP0000370720	chr7	21514259	21518299	4041	AT3G01410.2	Arabidopsis thaliana	RNase H domain-containing protein	36.44	118	72	2	1095	1209	160	277	2e-09	62.8
MDP0000690024	MDC011505.327	Malus_x_domestica_v3.0.a1	cDNA_match	581	1828	96	-	ID=MDP0000690024.path5	chr7	29412555	29417509	Parent=Scaffold300794					MDP0000690024	MDP0000690024	chr15	17136055	17137459	1405	ATMG00860.1	Arabidopsis thaliana	hypothetical protein	25.58	129	92	2	79	205	1	127	6e-07	52.4
MDP0000294206	MDC012799.168	Malus_x_domestica_v3.0.a1	cDNA_match	47	629	100	+	ID=MDP0000294206.path1	chr7	29412634	29420493	Parent=Scaffold300794	MDP0000294206					MDP0000294206	chr7	21514330	21516868	2539	AT5G05180.2	Arabidopsis thaliana	unknown protein	35.26	173	103	3	25	196	152	316	8e-18	87.8
MDP0000511191	MDC012799.168	Malus_x_domestica_v3.0.a1	cDNA_match	2034	2585	100	+	ID=MDP0000511191.path2	chr7	29412634	29420493	Parent=Scaffold300794		MDP0000511191				MDP0000511191	chr12	14332649	14333200	552	AT5G20480.1	Arabidopsis thaliana	EFR (EF-TU RECEPTOR); ATP binding / kinase/ protein serine/threonine kinase	36.05	172	108	1	5	176	16	185	3e-25	111
MDP0000593607	MDC012799.168	Malus_x_domestica_v3.0.a1	cDNA_match	2034	2584	98	+	ID=MDP0000593607.path3	chr7	29412634	29420493	Parent=Scaffold300794			MDP0000593607			MDP0000593607	chr3	3093960	3094589	630	AT5G20480.1	Arabidopsis thaliana	EFR (EF-TU RECEPTOR); ATP binding / kinase/ protein serine/threonine kinase	37.21	172	106	1	5	176	16	185	4e-27	118
MDP0000621946	MDC012799.168	Malus_x_domestica_v3.0.a1	cDNA_match	3146	3185	100	+	ID=MDP0000621946.path5	chr7	29412634	29420493	Parent=Scaffold300794					MDP0000621946	MDP0000621946	chr7	21558305	21561911	3607	AT3G47570.1	Arabidopsis thaliana	leucine-rich repeat transmembrane protein kinase, putative	35.52	825	446	13	1	745	187	1005	3e-122	436
MDP0000143622	MDC018123.159	Malus_x_domestica_v3.0.a1	cDNA_match	15	611	97	+	ID=MDP0000143622.path3	chr7	29419231	29422242	Parent=Scaffold300794			MDP0000143622			MDP0000143622	chr1	27326102	27326701	600	AT5G24100.1	Arabidopsis thaliana	leucine-rich repeat transmembrane protein kinase, putative	42.74	117	65	2	81	196	73	188	5e-19	90.9
MDP0000606413	MDC018123.159	Malus_x_domestica_v3.0.a1	cDNA_match	54	611	99	+	ID=MDP0000606413.path2	chr7	29419231	29422242	Parent=Scaffold300794		MDP0000606413				MDP0000606413	chr0	21894907	21895464	558	AT5G20480.1	Arabidopsis thaliana	EFR (EF-TU RECEPTOR); ATP binding / kinase/ protein serine/threonine kinase	39.76	166	96	2	15	178	22	185	7e-27	116
MDP0000616932	MDC018123.159	Malus_x_domestica_v3.0.a1	cDNA_match	15	579	98	+	ID=MDP0000616932.path2	chr7	29419231	29422242	Parent=Scaffold300794		MDP0000616932				MDP0000616932	chr5	18382808	18385694	2887	AT3G47570.1	Arabidopsis thaliana	leucine-rich repeat transmembrane protein kinase, putative	37.69	597	338	7	33	601	23	613	4e-95	345
MDP0000632342	MDC018123.159	Malus_x_domestica_v3.0.a1	cDNA_match	54	579	100	+	ID=MDP0000632342.path1	chr7	29419231	29422242	Parent=Scaffold300794	MDP0000632342					MDP0000632342	chr7	21520934	21523801	2868	AT5G46330.1	Arabidopsis thaliana	FLS2 (FLAGELLIN-SENSITIVE 2); ATP binding / kinase/ protein binding / protein serine/threonine kinase/ transmembrane receptor protein serine/threonine kinase	32.65	781	459	13	11	736	19	787	2e-86	317
MDP0000556984	MDC003714.400	Malus_x_domestica_v3.0.a1	cDNA_match	142	551	98	+	ID=MDP0000556984.path5	chr7	29420494	29425102	Parent=Scaffold300794					MDP0000556984	MDP0000556984	chr6	11123373	11125080	1708	AT3G01410.2	Arabidopsis thaliana	RNase H domain-containing protein	36.94	111	69	1	6	115	171	281	1e-09	61.2
MDP0000466383	MDC019629.215	Malus_x_domestica_v3.0.a1	cDNA_match	13	380	96	+	ID=MDP0000466383.path3	chr7	29423398	29426521	Parent=Scaffold300794			MDP0000466383			MDP0000466383	chr6	10987754	10988122	369	AT3G11080.1	Arabidopsis thaliana	AtRLP35 (Receptor Like Protein 35); kinase/ protein binding	38.98	118	67	2	1	116	145	259	4e-13	69.7
MDP0000466386	MDC019629.215	Malus_x_domestica_v3.0.a1	cDNA_match	1771	1911	98	+	ID=MDP0000466386.path2	chr7	29423398	29426521	Parent=Scaffold300794		MDP0000466386				MDP0000466386	chr6	10989566	10989706	141	AT1G63440.1	Arabidopsis thaliana	HMA5 (HEAVY METAL ATPASE 5); ATPase, coupled to transmembrane movement of ions, phosphorylative mechanism	71.43	42	12	0	2	43	918	959	5e-15	75.9
MDP0000689012	MDC019629.215	Malus_x_domestica_v3.0.a1	cDNA_match	1771	1911	99	+	ID=MDP0000689012.path3	chr7	29423398	29426521	Parent=Scaffold300794			MDP0000689012			MDP0000689012	chr1	7735661	7735801	141	AT1G63440.1	Arabidopsis thaliana	HMA5 (HEAVY METAL ATPASE 5); ATPase, coupled to transmembrane movement of ions, phosphorylative mechanism	71.88	32	9	0	2	33	918	949	7e-09	55.5
MDP0000182628	MDC007491.483	Malus_x_domestica_v3.0.a1	cDNA_match	7051	7299	100	-	ID=MDP0000182628.path1	chr7	29426306	29433878	Parent=Scaffold300794	MDP0000182628					MDP0000182628	chr7	21531073	21535254	4182	AT1G63440.1	Arabidopsis thaliana	HMA5 (HEAVY METAL ATPASE 5); ATPase, coupled to transmembrane movement of ions, phosphorylative mechanism	55.3	132	59	0	184	315	763	894	1e-32	137
MDP0000217023	MDC007491.483	Malus_x_domestica_v3.0.a1	cDNA_match	6470	6523	100	-	ID=MDP0000217023.path2	chr7	29426306	29433878	Parent=Scaffold300794		MDP0000217023				MDP0000217023	chr5	18382918	18385967	3050	AT1G63440.1	Arabidopsis thaliana	HMA5 (HEAVY METAL ATPASE 5); ATPase, coupled to transmembrane movement of ions, phosphorylative mechanism	48.91	137	60	1	75	211	763	889	2e-24	108
MDP0000222898	MDC007491.483	Malus_x_domestica_v3.0.a1	cDNA_match	3494	3640	96	-	ID=MDP0000222898.path2	chr7	29426306	29433878	Parent=Scaffold300794		MDP0000222898				MDP0000222898	chr5	13857717	13859589	1873	AT1G63440.1	Arabidopsis thaliana	HMA5 (HEAVY METAL ATPASE 5); ATPase, coupled to transmembrane movement of ions, phosphorylative mechanism	61.36	88	24	1	1	88	817	894	6e-17	84.3
MDP0000254764	MDC007491.483	Malus_x_domestica_v3.0.a1	cDNA_match	3463	3819	94	-	ID=MDP0000254764.path2	chr7	29426306	29433878	Parent=Scaffold300794		MDP0000254764				MDP0000254764	chr5	18408613	18408967	355	AT1G63440.1	Arabidopsis thaliana	HMA5 (HEAVY METAL ATPASE 5); ATPase, coupled to transmembrane movement of ions, phosphorylative mechanism	54.55	77	35	0	22	98	779	855	2e-18	87.4
MDP0000273983	MDC007491.483	Malus_x_domestica_v3.0.a1	cDNA_match	3494	3640	96	-	ID=MDP0000273983.path2	chr7	29426306	29433878	Parent=Scaffold300794		MDP0000273983				MDP0000273983	chr7	24676542	24678494	1953	AT1G63440.1	Arabidopsis thaliana	HMA5 (HEAVY METAL ATPASE 5); ATPase, coupled to transmembrane movement of ions, phosphorylative mechanism	61.36	88	24	1	1	88	817	894	4e-17	84.7
MDP0000422449	MDC007491.483	Malus_x_domestica_v3.0.a1	cDNA_match	1503	1895	97	-	ID=MDP0000422449.path2	chr7	29426306	29433878	Parent=Scaffold300794		MDP0000422449				MDP0000422449	chr3	9654149	9654541	393	AT3G47570.1	Arabidopsis thaliana	leucine-rich repeat transmembrane protein kinase, putative	42.86	112	61	2	18	129	23	131	8e-22	99
MDP0000689898	MDC007491.483	Malus_x_domestica_v3.0.a1	cDNA_match	1364	1895	93	-	ID=MDP0000689898.path4	chr7	29426306	29433878	Parent=Scaffold300794				MDP0000689898		MDP0000689898	chr8	25496385	25496936	552	AT5G20480.1	Arabidopsis thaliana	EFR (EF-TU RECEPTOR); ATP binding / kinase/ protein serine/threonine kinase	41.57	166	93	2	13	176	22	185	2e-28	121
MDP0000712707	MDC007491.483	Malus_x_domestica_v3.0.a1	cDNA_match	2979	3102	100	-	ID=MDP0000712707.path1	chr7	29426306	29433878	Parent=Scaffold300794	MDP0000712707					MDP0000712707	chr7	21529458	21531057	1600	AT3G47570.1	Arabidopsis thaliana	leucine-rich repeat transmembrane protein kinase, putative	45.13	113	57	2	52	163	23	131	2e-20	95.5
MDP0000880660	MDC007491.483	Malus_x_domestica_v3.0.a1	cDNA_match	3463	3640	97	-	ID=MDP0000880660.path4	chr7	29426306	29433878	Parent=Scaffold300794				MDP0000880660		MDP0000880660	chr5	13855466	13855974	509	AT1G63440.1	Arabidopsis thaliana	HMA5 (HEAVY METAL ATPASE 5); ATPase, coupled to transmembrane movement of ions, phosphorylative mechanism	55.45	101	22	2	1	101	817	894	6e-21	95.5
MDP0000171349	MDC005344.383	Malus_x_domestica_v3.0.a1	cDNA_match	275	523	100	+	ID=MDP0000171349.path1	chr7	29429717	29434014	Parent=Scaffold300794	MDP0000171349					MDP0000171349	chr7	21531641	21535503	3863	AT1G63440.1	Arabidopsis thaliana	HMA5 (HEAVY METAL ATPASE 5); ATPase, coupled to transmembrane movement of ions, phosphorylative mechanism	45.16	93	51	0	200	292	763	855	6e-18	88.6
MDP0000182628	MDC005344.383	Malus_x_domestica_v3.0.a1	cDNA_match	275	523	99	+	ID=MDP0000182628.path2	chr7	29429717	29434014	Parent=Scaffold300794		MDP0000182628				MDP0000182628	chr7	21531073	21535254	4182	AT1G63440.1	Arabidopsis thaliana	HMA5 (HEAVY METAL ATPASE 5); ATPase, coupled to transmembrane movement of ions, phosphorylative mechanism	55.3	132	59	0	184	315	763	894	1e-32	137
MDP0000254764	MDC005344.383	Malus_x_domestica_v3.0.a1	cDNA_match	3749	4105	94	+	ID=MDP0000254764.path4	chr7	29429717	29434014	Parent=Scaffold300794				MDP0000254764		MDP0000254764	chr5	18408613	18408967	355	AT1G63440.1	Arabidopsis thaliana	HMA5 (HEAVY METAL ATPASE 5); ATPase, coupled to transmembrane movement of ions, phosphorylative mechanism	54.55	77	35	0	22	98	779	855	2e-18	87.4
MDP0000527259	MDC021577.383	Malus_x_domestica_v3.0.a1	cDNA_match	6656	6796	100	-	ID=MDP0000527259.path1	chr7	29436540	29445242	Parent=Scaffold300794	MDP0000527259					MDP0000527259	chr7	21539009	21544985	5977	AT3G47570.1	Arabidopsis thaliana	leucine-rich repeat transmembrane protein kinase, putative	35.14	1073	552	26	111	1150	24	985	2e-139	494
MDP0000563245	MDC021577.383	Malus_x_domestica_v3.0.a1	cDNA_match	1287	1566	97	-	ID=MDP0000563245.path3	chr7	29436540	29445242	Parent=Scaffold300794			MDP0000563245			MDP0000563245	chr3	9671524	9672327	804	AT3G47570.1	Arabidopsis thaliana	leucine-rich repeat transmembrane protein kinase, putative	41.95	205	102	5	1	191	784	985	2e-38	155
MDP0000577544	MDC021577.383	Malus_x_domestica_v3.0.a1	cDNA_match	4301	4819	91	-	ID=MDP0000577544.path2	chr7	29436540	29445242	Parent=Scaffold300794		MDP0000577544				MDP0000577544	chr5	18453514	18457499	3986	AT5G46330.1	Arabidopsis thaliana	FLS2 (FLAGELLIN-SENSITIVE 2); ATP binding / kinase/ protein binding / protein serine/threonine kinase/ transmembrane receptor protein serine/threonine kinase	33.68	1143	652	28	9	1060	19	1146	4e-137	486
MDP0000597453	MDC021577.383	Malus_x_domestica_v3.0.a1	cDNA_match	3384	3609	85	-	ID=MDP0000597453.path4	chr7	29436540	29445242	Parent=Scaffold300794				MDP0000597453		MDP0000597453	chr9	12620485	12622034	1550	AT3G47570.1	Arabidopsis thaliana	leucine-rich repeat transmembrane protein kinase, putative	39.53	296	173	3	10	305	137	426	4e-35	145
MDP0000600356	MDC021577.383	Malus_x_domestica_v3.0.a1	cDNA_match	1283	1491	95	-	ID=MDP0000600356.path4	chr7	29436540	29445242	Parent=Scaffold300794				MDP0000600356		MDP0000600356	chr5	18450963	18451172	210	AT5G46330.1	Arabidopsis thaliana	FLS2 (FLAGELLIN-SENSITIVE 2); ATP binding / kinase/ protein binding / protein serine/threonine kinase/ transmembrane receptor protein serine/threonine kinase	65.22	46	16	0	4	49	978	1023	9e-15	75.1
MDP0000605791	MDC021577.383	Malus_x_domestica_v3.0.a1	cDNA_match	1246	2283	96	-	ID=MDP0000605791.path4	chr7	29436540	29445242	Parent=Scaffold300794				MDP0000605791		MDP0000605791	chr0	120701167	120702204	1038	AT3G47570.1	Arabidopsis thaliana	leucine-rich repeat transmembrane protein kinase, putative	40.05	377	185	8	1	337	531	906	1e-63	240
MDP0000647499	MDC021577.383	Malus_x_domestica_v3.0.a1	cDNA_match	2395	3018	89	-	ID=MDP0000647499.path3	chr7	29436540	29445242	Parent=Scaffold300794			MDP0000647499			MDP0000647499	chr3	34033656	34034321	666	AT5G46330.1	Arabidopsis thaliana	FLS2 (FLAGELLIN-SENSITIVE 2); ATP binding / kinase/ protein binding / protein serine/threonine kinase/ transmembrane receptor protein serine/threonine kinase	43.1	116	65	1	85	200	202	316	3e-17	85.5
MDP0000665870	MDC021577.383	Malus_x_domestica_v3.0.a1	cDNA_match	4297	4601	93	-	ID=MDP0000665870.path2	chr7	29436540	29445242	Parent=Scaffold300794		MDP0000665870				MDP0000665870	chr1	4758332	4760284	1953	AT3G47570.1	Arabidopsis thaliana	leucine-rich repeat transmembrane protein kinase, putative	32.58	353	188	3	3	316	78	419	2e-34	143
MDP0000700682	MDC021577.383	Malus_x_domestica_v3.0.a1	cDNA_match	1287	1566	96	-	ID=MDP0000700682.path2	chr7	29436540	29445242	Parent=Scaffold300794		MDP0000700682				MDP0000700682	chr0	21928206	21928952	747	AT3G47110.1	Arabidopsis thaliana	leucine-rich repeat transmembrane protein kinase, putative	40.58	207	107	4	1	193	801	1005	3e-37	151
MDP0000710039	MDC021577.383	Malus_x_domestica_v3.0.a1	cDNA_match	3441	3609	92	-	ID=MDP0000710039.path3	chr7	29436540	29445242	Parent=Scaffold300794			MDP0000710039			MDP0000710039	chr5	18458695	18460751	2057	AT3G47570.1	Arabidopsis thaliana	leucine-rich repeat transmembrane protein kinase, putative	36.27	557	324	11	1	532	198	748	5e-70	262
MDP0000723491	MDC021577.383	Malus_x_domestica_v3.0.a1	cDNA_match	4269	4819	93	-	ID=MDP0000723491.path1	chr7	29436540	29445242	Parent=Scaffold300794	MDP0000723491					MDP0000723491	chr15	14237009	14237560	552	AT5G20480.1	Arabidopsis thaliana	EFR (EF-TU RECEPTOR); ATP binding / kinase/ protein serine/threonine kinase	41.1	163	94	1	18	180	29	189	6e-28	120
MDP0000876745	MDC021577.383	Malus_x_domestica_v3.0.a1	cDNA_match	2307	3010	90	-	ID=MDP0000876745.path2	chr7	29436540	29445242	Parent=Scaffold300794		MDP0000876745				MDP0000876745	chr0	21951003	21952736	1734	AT3G47570.1	Arabidopsis thaliana	leucine-rich repeat transmembrane protein kinase, putative	36.33	600	269	10	1	488	266	864	9e-85	311
MDP0000206592	MDC015758.259	Malus_x_domestica_v3.0.a1	cDNA_match	3132	3238	100	-	ID=MDP0000206592.path1	chr7	29441223	29445928	Parent=Scaffold300794	MDP0000206592					MDP0000206592	chr7	21543036	21546110	3075	AT1G47890.1	Arabidopsis thaliana	AtRLP7 (Receptor Like Protein 7); kinase/ protein binding	35.26	831	430	20	21	832	43	784	8e-93	338
MDP0000642998	MDC015758.259	Malus_x_domestica_v3.0.a1	cDNA_match	1057	2688	95	-	ID=MDP0000642998.path2	chr7	29441223	29445928	Parent=Scaffold300794		MDP0000642998				MDP0000642998	chr4	16207957	16209600	1644	AT1G45616.1	Arabidopsis thaliana	AtRLP6 (Receptor Like Protein 6); protein binding	37.5	360	208	11	48	400	68	417	6e-36	149
MDP0000433305	MDC005581.217	Malus_x_domestica_v3.0.a1	cDNA_match	4973	5318	100	-	ID=MDP0000433305.path1	chr7	29453461	29460262	Parent=Scaffold300794	MDP0000433305					MDP0000433305	chr7	21555148	21560428	5281	AT3G47570.1	Arabidopsis thaliana	leucine-rich repeat transmembrane protein kinase, putative	37.22	908	527	15	25	901	110	1005	5e-125	446
MDP0000511192	MDC005581.217	Malus_x_domestica_v3.0.a1	cDNA_match	4947	5318	98	-	ID=MDP0000511192.path2	chr7	29453461	29460262	Parent=Scaffold300794		MDP0000511192				MDP0000511192	chr12	14334474	14334845	372	AT3G47110.1	Arabidopsis thaliana	leucine-rich repeat transmembrane protein kinase, putative	44.25	113	61	2	6	117	353	464	2e-14	73.9
MDP0000621946	MDC005581.217	Malus_x_domestica_v3.0.a1	cDNA_match	5992	6031	100	-	ID=MDP0000621946.path2	chr7	29453461	29460262	Parent=Scaffold300794		MDP0000621946				MDP0000621946	chr7	21558305	21561911	3607	AT3G47570.1	Arabidopsis thaliana	leucine-rich repeat transmembrane protein kinase, putative	35.52	825	446	13	1	745	187	1005	3e-122	436
MDP0000621946	MDC015069.304	Malus_x_domestica_v3.0.a1	cDNA_match	883	922	100	+	ID=MDP0000621946.path1	chr7	29455773	29462440	Parent=Scaffold300794	MDP0000621946					MDP0000621946	chr7	21558305	21561911	3607	AT3G47570.1	Arabidopsis thaliana	leucine-rich repeat transmembrane protein kinase, putative	35.52	825	446	13	1	745	187	1005	3e-122	436
MDP0000647499	MDC015069.304	Malus_x_domestica_v3.0.a1	cDNA_match	2290	2914	87	+	ID=MDP0000647499.path4	chr7	29455773	29462440	Parent=Scaffold300794				MDP0000647499		MDP0000647499	chr3	34033656	34034321	666	AT5G46330.1	Arabidopsis thaliana	FLS2 (FLAGELLIN-SENSITIVE 2); ATP binding / kinase/ protein binding / protein serine/threonine kinase/ transmembrane receptor protein serine/threonine kinase	43.1	116	65	1	85	200	202	316	3e-17	85.5
MDP0000166425	MDC005081.711	Malus_x_domestica_v3.0.a1	cDNA_match	9438	11108	100	+	ID=MDP0000166425.path1	chr7	29457028	29483966	Parent=Scaffold300794	MDP0000166425					MDP0000166425	chr7	21568115	21569785	1671	AT5G43350.1	Arabidopsis thaliana	PHT1;1 (PHOSPHATE TRANSPORTER 1;1); carbohydrate transmembrane transporter/ inorganic phosphate transmembrane transporter/ phosphate transmembrane transporter/ sugar:hydrogen symporter	61.06	529	181	5	1	517	1	516	1e-165	580
MDP0000266942	MDC005081.711	Malus_x_domestica_v3.0.a1	cDNA_match	5197	5685	94	+	ID=MDP0000266942.path2	chr7	29457028	29483966	Parent=Scaffold300794		MDP0000266942				MDP0000266942	chr12	26359628	26365606	5979	AT5G58300.2	Arabidopsis thaliana	leucine-rich repeat transmembrane protein kinase, putative	61.77	327	121	2	19	344	303	626	1e-106	384
MDP0000271132	MDC005081.711	Malus_x_domestica_v3.0.a1	cDNA_match	4392	5685	100	+	ID=MDP0000271132.path1	chr7	29457028	29483966	Parent=Scaffold300794	MDP0000271132					MDP0000271132	chr7	21563069	21567378	4310	AT5G58300.2	Arabidopsis thaliana	leucine-rich repeat transmembrane protein kinase, putative	57.37	617	256	4	12	626	30	641	2e-158	556
MDP0000294206	MDC005081.711	Malus_x_domestica_v3.0.a1	cDNA_match	24476	25057	95	+	ID=MDP0000294206.path3	chr7	29457028	29483966	Parent=Scaffold300794			MDP0000294206			MDP0000294206	chr7	21514330	21516868	2539	AT5G05180.2	Arabidopsis thaliana	unknown protein	35.26	173	103	3	25	196	152	316	8e-18	87.8
MDP0000420611	MDC005081.711	Malus_x_domestica_v3.0.a1	cDNA_match	20788	20831	100	-	ID=MDP0000420611.path1	chr7	29457028	29483966	Parent=Scaffold300794	MDP0000420611					MDP0000420611	chr7	21571810	21579508	7699	AT3G10870.1	Arabidopsis thaliana	MES17 (METHYL ESTERASE 17); hydrolase/ hydrolase, acting on ester bonds / methyl indole-3-acetate esterase	62.69	260	93	1	60	315	17	276	9e-99	356
MDP0000420612	MDC005081.711	Malus_x_domestica_v3.0.a1	cDNA_match	23460	23509	100	+	ID=MDP0000420612.path1	chr7	29457028	29483966	Parent=Scaffold300794	MDP0000420612					MDP0000420612	chr7	21582137	21585275	3139	AT5G05180.2	Arabidopsis thaliana	unknown protein	37.45	235	118	3	247	456	178	408	1e-32	137
MDP0000741253	MDC005081.711	Malus_x_domestica_v3.0.a1	cDNA_match	4392	5685	92	+	ID=MDP0000741253.path2	chr7	29457028	29483966	Parent=Scaffold300794		MDP0000741253				MDP0000741253	chr12	26373357	26375373	2017	AT5G58300.2	Arabidopsis thaliana	leucine-rich repeat transmembrane protein kinase, putative	56.55	626	266	3	5	629	23	643	7e-169	590
MDP0000247715	MDC003382.233	Malus_x_domestica_v3.0.a1	cDNA_match	6596	6605	100	+	ID=MDP0000247715.path1	chr7	29483967	29497581	Parent=Scaffold300794	MDP0000247715					MDP0000247715	chr7	21592212	21596588	4377	AT3G56430.1	Arabidopsis thaliana	FUNCTIONS IN: molecular_function unknown; INVOLVED IN: biological_process unknown; LOCATED IN: mitochondrion, vacuole; EXPRESSED IN: 22 plant structures; EXPRESSED DURING: 13 growth stages; CONTAINS InterPro DOMAIN/s: Mitochondrial import inner membrane translocase, subunit Tim21 (InterPro:IPR013261); BEST Arabidopsis thaliana protein match is: unknown protein (TAIR:AT2G40800.1); Has 4137 Blast h…	71.23	285	75	2	293	570	95	379	4e-108	389
MDP0000860630	MDC003382.233	Malus_x_domestica_v3.0.a1	cDNA_match	5742	5942	100	-	ID=MDP0000860630.path1	chr7	29483967	29497581	Parent=Scaffold300794	MDP0000860630					MDP0000860630	chr7	21591358	21591558	201	AT3G10850.1	Arabidopsis thaliana	GLY2; hydroxyacylglutathione hydrolase	62.71	59	22	0	7	65	175	233	5e-19	89.4
MDP0000141044	MDC016620.357	Malus_x_domestica_v3.0.a1	cDNA_match	7445	8063	100	+	ID=MDP0000141044.path1	chr7	29502660	29529154	Parent=Scaffold300794	MDP0000141044					MDP0000141044	chr7	21611754	21616439	4686	AT5G01960.1	Arabidopsis thaliana	zinc finger (C3HC4-type RING finger) family protein	58.6	442	123	5	36	474	23	407	4e-144	508
MDP0000237581	MDC016620.357	Malus_x_domestica_v3.0.a1	cDNA_match	22797	23365	94	+	ID=MDP0000237581.path3	chr7	29502660	29529154	Parent=Scaffold300794			MDP0000237581			MDP0000237581	chr1	22544365	22544933	569	AT3G56440.1	Arabidopsis thaliana	AtATG18d	75.53	188	43	2	2	188	12	197	8e-82	299
MDP0000252147	MDC016620.357	Malus_x_domestica_v3.0.a1	cDNA_match	20439	20614	100	+	ID=MDP0000252147.path1	chr7	29502660	29529154	Parent=Scaffold300794	MDP0000252147					MDP0000252147	chr7	21624748	21629349	4602	AT3G56440.1	Arabidopsis thaliana	AtATG18d	70.66	392	97	5	139	522	10	391	4e-161	565
MDP0000270728	MDC016620.357	Malus_x_domestica_v3.0.a1	cDNA_match	7513	8063	93	+	ID=MDP0000270728.path2	chr7	29502660	29529154	Parent=Scaffold300794		MDP0000270728				MDP0000270728	chr1	22557147	22566840	9694	AT5G01960.1	Arabidopsis thaliana	zinc finger (C3HC4-type RING finger) family protein	62.34	401	120	7	36	435	23	393	5e-138	488
MDP0000303489	MDC016620.357	Malus_x_domestica_v3.0.a1	cDNA_match	22743	23498	93	+	ID=MDP0000303489.path2	chr7	29502660	29529154	Parent=Scaffold300794		MDP0000303489				MDP0000303489	chr1	22546086	22548153	2068	AT2G40810.2	Arabidopsis thaliana	AtATG18c	71.32	408	102	2	1	408	1	393	6e-174	607
MDP0000620295	MDC016620.357	Malus_x_domestica_v3.0.a1	cDNA_match	22743	23516	94	+	ID=MDP0000620295.path2	chr7	29502660	29529154	Parent=Scaffold300794		MDP0000620295				MDP0000620295	chr1	22541661	22542434	774	AT2G40810.2	Arabidopsis thaliana	AtATG18c	71.54	253	59	1	1	253	1	240	7e-105	376
MDP0000255563	MDC007874.326	Malus_x_domestica_v3.0.a1	cDNA_match	7162	7272	100	-	ID=MDP0000255563.path1	chr7	29541833	29549409	Parent=Scaffold300794	MDP0000255563					MDP0000255563	chr7	21646653	21650754	4102	AT5G36930.2	Arabidopsis thaliana	disease resistance protein (TIR-NBS-LRR class), putative	39.19	347	161	8	39	339	451	793	8e-53	205
MDP0000373552	MDC007874.326	Malus_x_domestica_v3.0.a1	cDNA_match	570	754	100	+	ID=MDP0000373552.path1	chr7	29541833	29549409	Parent=Scaffold300794	MDP0000373552					MDP0000373552	chr7	21644052	21647804	3753	AT4G18750.1	Arabidopsis thaliana	DOT4 (DEFECTIVELY ORGANIZED TRIBUTARIES 4)	27.39	230	128	4	19	221	407	624	3e-17	85.5
MDP0000577836	MDC016489.230	Malus_x_domestica_v3.0.a1	cDNA_match	4264	4796	100	+	ID=MDP0000577836.path1	chr7	29558009	29564854	Parent=Scaffold300794	MDP0000577836					MDP0000577836	chr7	21663922	21666011	2090	AT5G36930.2	Arabidopsis thaliana	disease resistance protein (TIR-NBS-LRR class), putative	43.78	249	124	5	20	267	15	248	2e-48	189
MDP0000581011	MDC012599.310	Malus_x_domestica_v3.0.a1	cDNA_match	3499	6360	100	-	ID=MDP0000581011.path1	chr7	29598724	29605095	Parent=Scaffold300794	MDP0000581011					MDP0000581011	chr7	21703872	21706733	2862	ATMG00860.1	Arabidopsis thaliana	hypothetical protein	32.79	122	77	3	93	212	13	131	1e-09	62.8
MDP0000143078	MDC012531.399	Malus_x_domestica_v3.0.a1	cDNA_match	3382	3529	97	+	ID=MDP0000143078.path3	chr7	29624321	29631243	Parent=Scaffold300794			MDP0000143078			MDP0000143078	chr14	22379141	22382851	3711	AT2G44480.1	Arabidopsis thaliana	BGLU17 (BETA GLUCOSIDASE 17); catalytic/ cation binding / hydrolase, hydrolyzing O-glycosyl compounds	42.48	306	118	3	42	324	31	301	2e-62	236
MDP0000199627	MDC012531.399	Malus_x_domestica_v3.0.a1	cDNA_match	3410	3738	100	+	ID=MDP0000199627.path1	chr7	29624321	29631243	Parent=Scaffold300794	MDP0000199627					MDP0000199627	chr7	21729380	21730341	962	AT1G02850.4	Arabidopsis thaliana	BGLU11 (BETA GLUCOSIDASE 11); catalytic/ cation binding / hydrolase, hydrolyzing O-glycosyl compounds	42.66	143	72	2	3	144	212	345	4e-20	95.1
MDP0000206983	MDC012531.399	Malus_x_domestica_v3.0.a1	cDNA_match	1421	1520	90	+	ID=MDP0000206983.path5	chr7	29624321	29631243	Parent=Scaffold300794					MDP0000206983	MDP0000206983	chr7	21724262	21724712	451	AT4G33550.2	Arabidopsis thaliana	lipid binding	30.91	110	68	3	6	111	8	113	5e-09	55.8
MDP0000208476	MDC012531.399	Malus_x_domestica_v3.0.a1	cDNA_match	1421	1520	90	+	ID=MDP0000208476.path5	chr7	29624321	29631243	Parent=Scaffold300794					MDP0000208476	MDP0000208476	chr15	3025762	3026212	451	AT4G33550.2	Arabidopsis thaliana	lipid binding	30.91	110	68	3	6	111	8	113	1e-08	54.7
MDP0000382815	MDC012531.399	Malus_x_domestica_v3.0.a1	cDNA_match	1421	1531	92	+	ID=MDP0000382815.path5	chr7	29624321	29631243	Parent=Scaffold300794					MDP0000382815	MDP0000382815	chr7	21712555	21712905	351	AT4G33550.1	Arabidopsis thaliana	lipid binding	29.63	108	68	3	6	109	8	111	5e-08	52.8
MDP0000541081	MDC012531.399	Malus_x_domestica_v3.0.a1	cDNA_match	1421	1531	92	+	ID=MDP0000541081.path5	chr7	29624321	29631243	Parent=Scaffold300794					MDP0000541081	MDP0000541081	chr7	21712297	21712800	504	AT4G33550.1	Arabidopsis thaliana	lipid binding	29.63	108	68	3	6	109	8	111	4e-08	53.5
MDP0000911142	MDC012531.399	Malus_x_domestica_v3.0.a1	cDNA_match	3410	3529	96	+	ID=MDP0000911142.path4	chr7	29624321	29631243	Parent=Scaffold300794				MDP0000911142		MDP0000911142	chr0	7252025	7252611	587	AT1G51470.1	Arabidopsis thaliana	BGLU35 (BETA GLUCOSIDASE 35); catalytic/ cation binding / hydrolase, hydrolyzing O-glycosyl compounds	51.85	108	51	1	7	113	233	340	1e-23	105
MDP0000436006	MDC005132.395	Malus_x_domestica_v3.0.a1	cDNA_match	3364	3686	100	+	ID=MDP0000436006.path1	chr7	29640342	29644878	Parent=Scaffold300794	MDP0000436006					MDP0000436006	chr7	21745355	21745843	489	AT4G33550.1	Arabidopsis thaliana	lipid binding	29.63	108	68	3	6	109	8	111	7e-08	52.4
MDP0000206983	MDC012531.297	Malus_x_domestica_v3.0.a1	cDNA_match	515	839	95	-	ID=MDP0000206983.path4	chr7	29657071	29660537	Parent=Scaffold300794				MDP0000206983		MDP0000206983	chr7	21724262	21724712	451	AT4G33550.2	Arabidopsis thaliana	lipid binding	30.91	110	68	3	6	111	8	113	5e-09	55.8
MDP0000208476	MDC012531.297	Malus_x_domestica_v3.0.a1	cDNA_match	515	839	95	-	ID=MDP0000208476.path4	chr7	29657071	29660537	Parent=Scaffold300794				MDP0000208476		MDP0000208476	chr15	3025762	3026212	451	AT4G33550.2	Arabidopsis thaliana	lipid binding	30.91	110	68	3	6	111	8	113	1e-08	54.7
MDP0000382815	MDC012531.297	Malus_x_domestica_v3.0.a1	cDNA_match	487	839	95	-	ID=MDP0000382815.path4	chr7	29657071	29660537	Parent=Scaffold300794				MDP0000382815		MDP0000382815	chr7	21712555	21712905	351	AT4G33550.1	Arabidopsis thaliana	lipid binding	29.63	108	68	3	6	109	8	111	5e-08	52.8
MDP0000541081	MDC012531.297	Malus_x_domestica_v3.0.a1	cDNA_match	511	839	96	-	ID=MDP0000541081.path4	chr7	29657071	29660537	Parent=Scaffold300794				MDP0000541081		MDP0000541081	chr7	21712297	21712800	504	AT4G33550.1	Arabidopsis thaliana	lipid binding	29.63	108	68	3	6	109	8	111	4e-08	53.5
MDP0000573888	MDC012531.297	Malus_x_domestica_v3.0.a1	cDNA_match	511	839	99	-	ID=MDP0000573888.path2	chr7	29657071	29660537	Parent=Scaffold300794		MDP0000573888				MDP0000573888	chr7	21754445	21754942	498	AT4G33550.1	Arabidopsis thaliana	lipid binding	32.5	80	50	2	36	111	32	111	3e-07	50.4
MDP0000744896	MDC012883.270	Malus_x_domestica_v3.0.a1	cDNA_match	1475	1807	100	-	ID=MDP0000744896.path1	chr7	29688685	29691124	Parent=Scaffold300794	MDP0000744896					MDP0000744896	chr7	21791809	21792141	333	AT1G26500.1	Arabidopsis thaliana	pentatricopeptide (PPR) repeat-containing protein	57.89	95	40	0	1	95	172	266	2e-27	117
MDP0000002824	MDC008327.290	Malus_x_domestica_v3.0.a1	cDNA_match	5369	5479	96	+	ID=MDP0000002824.path1	chr7	29719599	29737785	Parent=Scaffold300794	MDP0000002824					MDP0000002824	chr7	21824615	21826860	2246	AT5G07440.2	Arabidopsis thaliana	GDH2 (GLUTAMATE DEHYDROGENASE 2); ATP binding / glutamate dehydrogenase [NAD(P)+]/ glutamate dehydrogenase/ oxidoreductase	87.14	412	52	1	1	412	1	411	0	759
MDP0000074580	MDC008327.290	Malus_x_domestica_v3.0.a1	cDNA_match	5369	5479	100	+	ID=MDP0000074580.path1	chr7	29719599	29737785	Parent=Scaffold300794	MDP0000074580					MDP0000074580	chr7	21826617	21828817	2201	AT5G07440.2	Arabidopsis thaliana	GDH2 (GLUTAMATE DEHYDROGENASE 2); ATP binding / glutamate dehydrogenase [NAD(P)+]/ glutamate dehydrogenase/ oxidoreductase	86.89	412	53	1	1	412	1	411	0	756
MDP0000079055	MDC008327.290	Malus_x_domestica_v3.0.a1	cDNA_match	5369	5479	96	+	ID=MDP0000079055.path1	chr7	29719599	29737785	Parent=Scaffold300794	MDP0000079055					MDP0000079055	chr7	21823787	21826032	2246	AT5G07440.2	Arabidopsis thaliana	GDH2 (GLUTAMATE DEHYDROGENASE 2); ATP binding / glutamate dehydrogenase [NAD(P)+]/ glutamate dehydrogenase/ oxidoreductase	86.89	412	53	1	1	412	1	411	0	757
MDP0000182255	MDC008327.290	Malus_x_domestica_v3.0.a1	cDNA_match	297	343	100	+	ID=MDP0000182255.path1	chr7	29719599	29737785	Parent=Scaffold300794	MDP0000182255					MDP0000182255	chr7	21819931	21821060	1130	AT5G19910.1	Arabidopsis thaliana	SOH1 family protein	82.44	131	22	1	1	130	1	131	2e-61	231
MDP0000238754	MDC008327.290	Malus_x_domestica_v3.0.a1	cDNA_match	8734	9069	99	+	ID=MDP0000238754.path1	chr7	29719599	29737785	Parent=Scaffold300794	MDP0000238754					MDP0000238754	chr7	21819773	21822622	2850	AT5G51150.1	Arabidopsis thaliana	unknown protein	78.21	491	102	4	39	527	44	531	0	750
MDP0000238756	MDC008327.290	Malus_x_domestica_v3.0.a1	cDNA_match	297	343	100	+	ID=MDP0000238756.path1	chr7	29719599	29737785	Parent=Scaffold300794	MDP0000238756					MDP0000238756	chr7	21829585	21830714	1130	AT5G19910.1	Arabidopsis thaliana	SOH1 family protein	82.44	131	22	1	1	130	1	131	2e-61	231
MDP0000283129	MDC008327.290	Malus_x_domestica_v3.0.a1	cDNA_match	8734	9069	100	+	ID=MDP0000283129.path1	chr7	29719599	29737785	Parent=Scaffold300794	MDP0000283129					MDP0000283129	chr7	21828025	21830874	2850	AT5G51150.1	Arabidopsis thaliana	unknown protein	78.21	491	102	4	39	527	44	531	0	750
MDP0000283595	MDC008327.290	Malus_x_domestica_v3.0.a1	cDNA_match	8734	9069	100	+	ID=MDP0000283595.path1	chr7	29719599	29737785	Parent=Scaffold300794	MDP0000283595					MDP0000283595	chr7	21829982	21832832	2851	AT5G51150.1	Arabidopsis thaliana	unknown protein	78.21	491	102	4	39	527	44	531	0	750
MDP0000283596	MDC008327.290	Malus_x_domestica_v3.0.a1	cDNA_match	12983	13225	100	+	ID=MDP0000283596.path1	chr7	29719599	29737785	Parent=Scaffold300794	MDP0000283596					MDP0000283596	chr7	21834231	21837822	3592	AT5G51160.1	Arabidopsis thaliana	ankyrin repeat family protein	40.97	310	133	7	1	263	51	357	1e-44	178
MDP0000465077	MDC008327.290	Malus_x_domestica_v3.0.a1	cDNA_match	297	343	100	+	ID=MDP0000465077.path1	chr7	29719599	29737785	Parent=Scaffold300794	MDP0000465077					MDP0000465077	chr7	21821545	21826007	4463	AT5G19910.1	Arabidopsis thaliana	SOH1 family protein	79.39	131	20	2	1	124	1	131	3e-56	215
MDP0000499580	MDC008327.290	Malus_x_domestica_v3.0.a1	cDNA_match	6282	6374	96	+	ID=MDP0000499580.path1	chr7	29719599	29737785	Parent=Scaffold300794	MDP0000499580					MDP0000499580	chr7	21828548	21833912	5365	AT5G07440.2	Arabidopsis thaliana	GDH2 (GLUTAMATE DEHYDROGENASE 2); ATP binding / glutamate dehydrogenase [NAD(P)+]/ glutamate dehydrogenase/ oxidoreductase	84.91	265	40	0	1	265	143	407	6e-135	477
MDP0000906565	MDC008327.290	Malus_x_domestica_v3.0.a1	cDNA_match	13768	14276	98	+	ID=MDP0000906565.path2	chr7	29719599	29737785	Parent=Scaffold300794		MDP0000906565				MDP0000906565	chr2	3131931	3132440	510	AT5G51160.1	Arabidopsis thaliana	ankyrin repeat family protein	39.74	156	68	4	2	134	242	394	1e-15	79.3
MDP0000389347	MDC001897.517	Malus_x_domestica_v3.0.a1	cDNA_match	2063	3445	98	+	ID=MDP0000389347.path5	chr7	29722823	29726656	Parent=Scaffold300794					MDP0000389347	MDP0000389347	chr7	8213719	8215101	1383	AT4G23160.1	Arabidopsis thaliana	protein kinase family protein	48.72	156	80	0	305	460	60	215	2e-41	167
MDP0000562185	MDC001897.517	Malus_x_domestica_v3.0.a1	cDNA_match	339	752	98	+	ID=MDP0000562185.path5	chr7	29722823	29726656	Parent=Scaffold300794					MDP0000562185	MDP0000562185	chr15	5611794	5614106	2313	AT1G21280.1	Arabidopsis thaliana	unknown protein	29.09	165	107	4	9	167	13	173	2e-10	63.9
MDP0000696822	MDC001897.517	Malus_x_domestica_v3.0.a1	cDNA_match	339	2342	94	+	ID=MDP0000696822.path5	chr7	29722823	29726656	Parent=Scaffold300794					MDP0000696822	MDP0000696822	chr13	3095457	3098053	2597	AT1G21280.1	Arabidopsis thaliana	unknown protein	30.36	224	142	5	1	213	5	225	2e-19	95.1
MDP0000738473	MDC017031.332	Malus_x_domestica_v3.0.a1	cDNA_match	1883	2368	100	-	ID=MDP0000738473.path1	chr7	29725930	29731991	Parent=Scaffold300794	MDP0000738473					MDP0000738473	chr7	21829462	21829947	486	AT1G65850.1	Arabidopsis thaliana	disease resistance protein (TIR-NBS-LRR class), putative	49.04	157	76	3	5	160	24	177	2e-40	161
MDP0000306907	MDC017398.216	Malus_x_domestica_v3.0.a1	cDNA_match	2227	2287	100	+	ID=MDP0000306907.path1	chr7	29730792	29737249	Parent=Scaffold300794	MDP0000306907					MDP0000306907	chr7	21834668	21836094	1427	AT5G51160.1	Arabidopsis thaliana	ankyrin repeat family protein	39.13	92	53	1	33	124	183	271	1e-11	66.6
MDP0000132317	MDC017398.232	Malus_x_domestica_v3.0.a1	cDNA_match	2	627	92	+	ID=MDP0000132317.path2	chr7	29746469	29756862	Parent=Scaffold300794		MDP0000132317				MDP0000132317	chr7	21843962	21845632	1671	AT4G25120.1	Arabidopsis thaliana	ATP binding / ATP-dependent DNA helicase/ DNA binding / hydrolase	39.56	273	122	9	153	384	19	289	3e-32	135
MDP0000306082	MDC017398.232	Malus_x_domestica_v3.0.a1	cDNA_match	82	612	100	+	ID=MDP0000306082.path1	chr7	29746469	29756862	Parent=Scaffold300794	MDP0000306082					MDP0000306082	chr7	21848200	21855341	7142	AT4G25120.1	Arabidopsis thaliana	ATP binding / ATP-dependent DNA helicase/ DNA binding / hydrolase	60.03	653	179	7	318	930	539	1149	0	726
MDP0000515236	MDC017398.232	Malus_x_domestica_v3.0.a1	cDNA_match	7529	7721	95	+	ID=MDP0000515236.path5	chr7	29746469	29756862	Parent=Scaffold300794					MDP0000515236	MDP0000515236	chr0	78146845	78147266	422	AT2G45710.1	Arabidopsis thaliana	40S ribosomal protein S27 (RPS27A)	72.73	44	10	1	1	44	1	42	2e-12	67
MDP0000165328	MDC015848.123	Malus_x_domestica_v3.0.a1	cDNA_match	2669	2853	97	-	ID=MDP0000165328.path5	chr7	29752524	29756558	Parent=Scaffold300794					MDP0000165328	MDP0000165328	chr15	40822554	40823977	1424	AT1G63750.3	Arabidopsis thaliana	ATP binding / nucleoside-triphosphatase/ nucleotide binding / protein binding / transmembrane receptor	58.54	41	17	0	97	137	587	627	2e-08	54.3
MDP0000301298	MDC015848.123	Malus_x_domestica_v3.0.a1	cDNA_match	3601	4033	100	-	ID=MDP0000301298.path1	chr7	29752524	29756558	Parent=Scaffold300794	MDP0000301298					MDP0000301298	chr7	21855390	21858206	2817	AT4G16890.1	Arabidopsis thaliana	SNC1 (SUPPRESSOR OF NPR1-1, CONSTITUTIVE 1); nucleotide binding	34.73	455	216	10	2	394	257	692	2e-55	213
MDP0000132317	MDC013245.289	Malus_x_domestica_v3.0.a1	cDNA_match	1594	2225	92	-	ID=MDP0000132317.path1	chr7	29753818	29759419	Parent=Scaffold300794	MDP0000132317					MDP0000132317	chr7	21843962	21845632	1671	AT4G25120.1	Arabidopsis thaliana	ATP binding / ATP-dependent DNA helicase/ DNA binding / hydrolase	39.56	273	122	9	153	384	19	289	3e-32	135
MDP0000480173	MDC013245.289	Malus_x_domestica_v3.0.a1	cDNA_match	2324	2478	100	-	ID=MDP0000480173.path1	chr7	29753818	29759419	Parent=Scaffold300794	MDP0000480173					MDP0000480173	chr7	21856805	21857945	1141	AT4G25120.1	Arabidopsis thaliana	ATP binding / ATP-dependent DNA helicase/ DNA binding / hydrolase	43.07	332	139	8	20	309	19	342	7e-55	211
MDP0000151187	MDC012531.429	Malus_x_domestica_v3.0.a1	cDNA_match	7900	8088	85	+	ID=MDP0000151187.path3	chr7	29755197	29764985	Parent=Scaffold300794			MDP0000151187			MDP0000151187	chr7	1724124	1724622	499	AT1G72860.1	Arabidopsis thaliana	disease resistance protein (TIR-NBS-LRR class), putative	37.74	159	58	6	1	128	1	149	6e-18	86.3
MDP0000200701	MDC012531.429	Malus_x_domestica_v3.0.a1	cDNA_match	8295	8371	100	+	ID=MDP0000200701.path1	chr7	29755197	29764985	Parent=Scaffold300794	MDP0000200701					MDP0000200701	chr7	21865141	21866232	1092	AT1G27170.2	Arabidopsis thaliana	ATP binding / protein binding / transmembrane receptor	33.33	180	105	4	30	194	247	426	1e-19	93.2
MDP0000392360	MDC012531.429	Malus_x_domestica_v3.0.a1	cDNA_match	7884	8371	98	+	ID=MDP0000392360.path3	chr7	29755197	29764985	Parent=Scaffold300794			MDP0000392360			MDP0000392360	chr7	21873960	21875462	1503	AT5G17680.1	Arabidopsis thaliana	disease resistance protein (TIR-NBS-LRR class), putative	39.86	424	237	8	14	433	16	425	2e-75	279
MDP0000410901	MDC012531.429	Malus_x_domestica_v3.0.a1	cDNA_match	7884	8375	97	+	ID=MDP0000410901.path3	chr7	29755197	29764985	Parent=Scaffold300794			MDP0000410901			MDP0000410901	chr0	105158039	105158530	492	AT1G65850.1	Arabidopsis thaliana	disease resistance protein (TIR-NBS-LRR class), putative	46.31	149	76	3	16	163	33	178	1e-35	145
MDP0000540495	MDC012531.429	Malus_x_domestica_v3.0.a1	cDNA_match	7897	8371	93	+	ID=MDP0000540495.path3	chr7	29755197	29764985	Parent=Scaffold300794			MDP0000540495			MDP0000540495	chr7	21858950	21860704	1755	AT4G11170.1	Arabidopsis thaliana	disease resistance protein (TIR-NBS-LRR class), putative	40.67	445	226	11	19	442	1	428	5e-79	291
MDP0000165328	MDC015655.488	Malus_x_domestica_v3.0.a1	cDNA_match	8228	8412	97	-	ID=MDP0000165328.path4	chr7	29755553	29765146	Parent=Scaffold300794				MDP0000165328		MDP0000165328	chr15	40822554	40823977	1424	AT1G63750.3	Arabidopsis thaliana	ATP binding / nucleoside-triphosphatase/ nucleotide binding / protein binding / transmembrane receptor	58.54	41	17	0	97	137	587	627	2e-08	54.3
MDP0000176931	MDC015655.488	Malus_x_domestica_v3.0.a1	cDNA_match	4598	4791	99	-	ID=MDP0000176931.path2	chr7	29755553	29765146	Parent=Scaffold300794		MDP0000176931				MDP0000176931	chr7	21859685	21863291	3607	AT5G61670.2	Arabidopsis thaliana	Encodes a close homolog of the Cauliflower OR (Orange) protein. The function of OR is to induce the differentiation of proplastids or other noncolored plastids into chromoplasts for carotenoid accumulation. Both proteins contain a Cysteine-rich zinc finger domain that is highly specific to DnaJ-like molecular chaperons.	76.09	184	29	1	198	366	56	239	1e-58	224
MDP0000210561	MDC015655.488	Malus_x_domestica_v3.0.a1	cDNA_match	2761	2987	100	-	ID=MDP0000210561.path1	chr7	29755553	29765146	Parent=Scaffold300794	MDP0000210561					MDP0000210561	chr7	21857853	21860189	2337	AT5G61670.2	Arabidopsis thaliana	Encodes a close homolog of the Cauliflower OR (Orange) protein. The function of OR is to induce the differentiation of proplastids or other noncolored plastids into chromoplasts for carotenoid accumulation. Both proteins contain a Cysteine-rich zinc finger domain that is highly specific to DnaJ-like molecular chaperons.	67.69	260	71	3	70	324	56	307	2e-76	282
MDP0000210562	MDC015655.488	Malus_x_domestica_v3.0.a1	cDNA_match	9160	9592	100	-	ID=MDP0000210562.path1	chr7	29755553	29765146	Parent=Scaffold300794	MDP0000210562					MDP0000210562	chr7	21861125	21866794	5670	AT4G16950.1	Arabidopsis thaliana	RPP5 (RECOGNITION OF PERONOSPORA PARASITICA 5); nucleotide binding	33.95	430	201	11	2	368	261	670	1e-48	191
MDP0000301298	MDC015655.488	Malus_x_domestica_v3.0.a1	cDNA_match	9160	9592	100	-	ID=MDP0000301298.path2	chr7	29755553	29765146	Parent=Scaffold300794		MDP0000301298				MDP0000301298	chr7	21855390	21858206	2817	AT4G16890.1	Arabidopsis thaliana	SNC1 (SUPPRESSOR OF NPR1-1, CONSTITUTIVE 1); nucleotide binding	34.73	455	216	10	2	394	257	692	2e-55	213
MDP0000303549	MDC015655.488	Malus_x_domestica_v3.0.a1	cDNA_match	8948	9241	86	-	ID=MDP0000303549.path2	chr7	29755553	29765146	Parent=Scaffold300794		MDP0000303549				MDP0000303549	chr7	21888391	21899083	10693	AT5G61670.2	Arabidopsis thaliana	Encodes a close homolog of the Cauliflower OR (Orange) protein. The function of OR is to induce the differentiation of proplastids or other noncolored plastids into chromoplasts for carotenoid accumulation. Both proteins contain a Cysteine-rich zinc finger domain that is highly specific to DnaJ-like molecular chaperons.	84	175	28	0	432	606	63	237	9e-68	255
MDP0000306054	MDC015655.488	Malus_x_domestica_v3.0.a1	cDNA_match	2761	2843	94	-	ID=MDP0000306054.path3	chr7	29755553	29765146	Parent=Scaffold300794			MDP0000306054			MDP0000306054	chr7	21860532	21864080	3549	AT5G61670.2	Arabidopsis thaliana	Encodes a close homolog of the Cauliflower OR (Orange) protein. The function of OR is to induce the differentiation of proplastids or other noncolored plastids into chromoplasts for carotenoid accumulation. Both proteins contain a Cysteine-rich zinc finger domain that is highly specific to DnaJ-like molecular chaperons.	86.44	59	8	0	28	86	67	125	4e-24	108
MDP0000200701	MDC015655.439	Malus_x_domestica_v3.0.a1	cDNA_match	1204	1280	98	+	ID=MDP0000200701.path3	chr7	29756559	29759129	Parent=Scaffold300794			MDP0000200701			MDP0000200701	chr7	21865141	21866232	1092	AT1G27170.2	Arabidopsis thaliana	ATP binding / protein binding / transmembrane receptor	33.33	180	105	4	30	194	247	426	1e-19	93.2
MDP0000392360	MDC015655.439	Malus_x_domestica_v3.0.a1	cDNA_match	796	1280	94	+	ID=MDP0000392360.path2	chr7	29756559	29759129	Parent=Scaffold300794		MDP0000392360				MDP0000392360	chr7	21873960	21875462	1503	AT5G17680.1	Arabidopsis thaliana	disease resistance protein (TIR-NBS-LRR class), putative	39.86	424	237	8	14	433	16	425	2e-75	279
MDP0000540495	MDC015655.439	Malus_x_domestica_v3.0.a1	cDNA_match	742	1280	100	+	ID=MDP0000540495.path1	chr7	29756559	29759129	Parent=Scaffold300794	MDP0000540495					MDP0000540495	chr7	21858950	21860704	1755	AT4G11170.1	Arabidopsis thaliana	disease resistance protein (TIR-NBS-LRR class), putative	40.67	445	226	11	19	442	1	428	5e-79	291
MDP0000738473	MDC015655.439	Malus_x_domestica_v3.0.a1	cDNA_match	796	1284	94	+	ID=MDP0000738473.path2	chr7	29756559	29759129	Parent=Scaffold300794		MDP0000738473				MDP0000738473	chr7	21829462	21829947	486	AT1G65850.1	Arabidopsis thaliana	disease resistance protein (TIR-NBS-LRR class), putative	49.04	157	76	3	5	160	24	177	2e-40	161
MDP0000300938	MDC015655.454	Malus_x_domestica_v3.0.a1	cDNA_match	5487	5711	92	-	ID=MDP0000300938.path3	chr7	29756863	29764838	Parent=Scaffold300794			MDP0000300938			MDP0000300938	chr7	21884051	21886380	2330	AT5G61670.2	Arabidopsis thaliana	Encodes a close homolog of the Cauliflower OR (Orange) protein. The function of OR is to induce the differentiation of proplastids or other noncolored plastids into chromoplasts for carotenoid accumulation. Both proteins contain a Cysteine-rich zinc finger domain that is highly specific to DnaJ-like molecular chaperons.	84.13	252	40	0	70	321	56	307	5e-108	387
MDP0000306053	MDC015655.454	Malus_x_domestica_v3.0.a1	cDNA_match	240	460	100	+	ID=MDP0000306053.path1	chr7	29756863	29764838	Parent=Scaffold300794	MDP0000306053					MDP0000306053	chr7	21858752	21860314	1563	AT5G51170.1	Arabidopsis thaliana	unknown protein	47.98	198	76	6	1	192	94	270	1e-38	155
MDP0000306054	MDC015655.454	Malus_x_domestica_v3.0.a1	cDNA_match	5487	5568	100	-	ID=MDP0000306054.path1	chr7	29756863	29764838	Parent=Scaffold300794	MDP0000306054					MDP0000306054	chr7	21860532	21864080	3549	AT5G61670.2	Arabidopsis thaliana	Encodes a close homolog of the Cauliflower OR (Orange) protein. The function of OR is to induce the differentiation of proplastids or other noncolored plastids into chromoplasts for carotenoid accumulation. Both proteins contain a Cysteine-rich zinc finger domain that is highly specific to DnaJ-like molecular chaperons.	86.44	59	8	0	28	86	67	125	4e-24	108
MDP0000307150	MDC015659.265	Malus_x_domestica_v3.0.a1	cDNA_match	1177	1215	100	+	ID=MDP0000307150.path1	chr7	29762419	29771883	Parent=Scaffold300794	MDP0000307150					MDP0000307150	chr7	21865245	21873426	8182	AT5G17680.1	Arabidopsis thaliana	disease resistance protein (TIR-NBS-LRR class), putative	31.71	533	249	10	257	678	313	841	2e-57	221
MDP0000373440	MDC015659.265	Malus_x_domestica_v3.0.a1	cDNA_match	5281	5693	99	+	ID=MDP0000373440.path3	chr7	29762419	29771883	Parent=Scaffold300794			MDP0000373440			MDP0000373440	chr7	21867151	21869481	2331	AT1G65850.1	Arabidopsis thaliana	disease resistance protein (TIR-NBS-LRR class), putative	45.26	137	69	4	17	151	45	177	5e-30	126
MDP0000313632	MDC015655.490	Malus_x_domestica_v3.0.a1	cDNA_match	10924	10974	100	-	ID=MDP0000313632.path2	chr7	29762539	29773870	Parent=Scaffold300794		MDP0000313632				MDP0000313632	chr7	21869712	21873202	3491	AT4G25120.1	Arabidopsis thaliana	ATP binding / ATP-dependent DNA helicase/ DNA binding / hydrolase	63.33	390	138	5	1	388	747	1133	2e-137	486
MDP0000373440	MDC015655.490	Malus_x_domestica_v3.0.a1	cDNA_match	7224	7259	100	-	ID=MDP0000373440.path2	chr7	29762539	29773870	Parent=Scaffold300794		MDP0000373440				MDP0000373440	chr7	21867151	21869481	2331	AT1G65850.1	Arabidopsis thaliana	disease resistance protein (TIR-NBS-LRR class), putative	45.26	137	69	4	17	151	45	177	5e-30	126
MDP0000620059	MDC015655.490	Malus_x_domestica_v3.0.a1	cDNA_match	5478	5959	100	-	ID=MDP0000620059.path1	chr7	29762539	29773870	Parent=Scaffold300794	MDP0000620059					MDP0000620059	chr7	21868753	21870147	1395	AT5G36930.1	Arabidopsis thaliana	disease resistance protein (TIR-NBS-LRR class), putative	46.95	164	80	4	12	173	12	170	4e-36	149
MDP0000620061	MDC015655.490	Malus_x_domestica_v3.0.a1	cDNA_match	11222	11278	100	-	ID=MDP0000620061.path1	chr7	29762539	29773870	Parent=Scaffold300794	MDP0000620061					MDP0000620061	chr7	21871678	21875466	3789	AT4G25120.1	Arabidopsis thaliana	ATP binding / ATP-dependent DNA helicase/ DNA binding / hydrolase	33.8	142	45	2	73	165	958	1099	4e-16	82
MDP0000313632	MDC019610.215	Malus_x_domestica_v3.0.a1	cDNA_match	7014	7064	100	-	ID=MDP0000313632.path1	chr7	29764489	29771864	Parent=Scaffold300794	MDP0000313632					MDP0000313632	chr7	21869712	21873202	3491	AT4G25120.1	Arabidopsis thaliana	ATP binding / ATP-dependent DNA helicase/ DNA binding / hydrolase	63.33	390	138	5	1	388	747	1133	2e-137	486
MDP0000373440	MDC019610.215	Malus_x_domestica_v3.0.a1	cDNA_match	3308	3343	100	-	ID=MDP0000373440.path1	chr7	29764489	29771864	Parent=Scaffold300794	MDP0000373440					MDP0000373440	chr7	21867151	21869481	2331	AT1G65850.1	Arabidopsis thaliana	disease resistance protein (TIR-NBS-LRR class), putative	45.26	137	69	4	17	151	45	177	5e-30	126
MDP0000620061	MDC019610.215	Malus_x_domestica_v3.0.a1	cDNA_match	7312	7367	98	-	ID=MDP0000620061.path2	chr7	29764489	29771864	Parent=Scaffold300794		MDP0000620061				MDP0000620061	chr7	21871678	21875466	3789	AT4G25120.1	Arabidopsis thaliana	ATP binding / ATP-dependent DNA helicase/ DNA binding / hydrolase	33.8	142	45	2	73	165	958	1099	4e-16	82
MDP0000163746	MDC002562.437	Malus_x_domestica_v3.0.a1	cDNA_match	3450	3901	100	-	ID=MDP0000163746.path1	chr7	29771140	29778952	Parent=Scaffold300794	MDP0000163746					MDP0000163746	chr7	21875836	21876690	855	AT5G51160.1	Arabidopsis thaliana	ankyrin repeat family protein	44.59	157	78	2	1	148	255	411	3e-29	124
MDP0000200701	MDC002562.437	Malus_x_domestica_v3.0.a1	cDNA_match	1582	1658	100	+	ID=MDP0000200701.path2	chr7	29771140	29778952	Parent=Scaffold300794		MDP0000200701				MDP0000200701	chr7	21865141	21866232	1092	AT1G27170.2	Arabidopsis thaliana	ATP binding / protein binding / transmembrane receptor	33.33	180	105	4	30	194	247	426	1e-19	93.2
MDP0000392360	MDC002562.437	Malus_x_domestica_v3.0.a1	cDNA_match	1171	1658	100	+	ID=MDP0000392360.path1	chr7	29771140	29778952	Parent=Scaffold300794	MDP0000392360					MDP0000392360	chr7	21873960	21875462	1503	AT5G17680.1	Arabidopsis thaliana	disease resistance protein (TIR-NBS-LRR class), putative	39.86	424	237	8	14	433	16	425	2e-75	279
MDP0000410901	MDC002562.437	Malus_x_domestica_v3.0.a1	cDNA_match	1171	1662	96	+	ID=MDP0000410901.path4	chr7	29771140	29778952	Parent=Scaffold300794				MDP0000410901		MDP0000410901	chr0	105158039	105158530	492	AT1G65850.1	Arabidopsis thaliana	disease resistance protein (TIR-NBS-LRR class), putative	46.31	149	76	3	16	163	33	178	1e-35	145
MDP0000540495	MDC002562.437	Malus_x_domestica_v3.0.a1	cDNA_match	1184	1658	94	+	ID=MDP0000540495.path2	chr7	29771140	29778952	Parent=Scaffold300794		MDP0000540495				MDP0000540495	chr7	21858950	21860704	1755	AT4G11170.1	Arabidopsis thaliana	disease resistance protein (TIR-NBS-LRR class), putative	40.67	445	226	11	19	442	1	428	5e-79	291
MDP0000738473	MDC002562.437	Malus_x_domestica_v3.0.a1	cDNA_match	1171	1662	92	+	ID=MDP0000738473.path3	chr7	29771140	29778952	Parent=Scaffold300794			MDP0000738473			MDP0000738473	chr7	21829462	21829947	486	AT1G65850.1	Arabidopsis thaliana	disease resistance protein (TIR-NBS-LRR class), putative	49.04	157	76	3	5	160	24	177	2e-40	161
MDP0000130510	MDC001722.781	Malus_x_domestica_v3.0.a1	cDNA_match	11429	11545	86	-	ID=MDP0000130510.path4	chr7	29773247	29785642	Parent=Scaffold300794				MDP0000130510		MDP0000130510	chr0	112042547	112044364	1818	AT5G61670.2	Arabidopsis thaliana	Encodes a close homolog of the Cauliflower OR (Orange) protein. The function of OR is to induce the differentiation of proplastids or other noncolored plastids into chromoplasts for carotenoid accumulation. Both proteins contain a Cysteine-rich zinc finger domain that is highly specific to DnaJ-like molecular chaperons.	82.13	207	35	1	1	205	101	307	1e-81	298
MDP0000210561	MDC001722.781	Malus_x_domestica_v3.0.a1	cDNA_match	11429	11568	100	-	ID=MDP0000210561.path2	chr7	29773247	29785642	Parent=Scaffold300794		MDP0000210561				MDP0000210561	chr7	21857853	21860189	2337	AT5G61670.2	Arabidopsis thaliana	Encodes a close homolog of the Cauliflower OR (Orange) protein. The function of OR is to induce the differentiation of proplastids or other noncolored plastids into chromoplasts for carotenoid accumulation. Both proteins contain a Cysteine-rich zinc finger domain that is highly specific to DnaJ-like molecular chaperons.	67.69	260	71	3	70	324	56	307	2e-76	282
MDP0000225882	MDC001722.781	Malus_x_domestica_v3.0.a1	cDNA_match	7001	7163	98	+	ID=MDP0000225882.path4	chr7	29773247	29785642	Parent=Scaffold300794				MDP0000225882		MDP0000225882	chr7	21923037	21924973	1937	AT5G51170.1	Arabidopsis thaliana	unknown protein	64.74	190	66	1	103	292	97	285	5e-69	257
MDP0000267033	MDC001722.781	Malus_x_domestica_v3.0.a1	cDNA_match	7001	7163	100	+	ID=MDP0000267033.path1	chr7	29773247	29785642	Parent=Scaffold300794	MDP0000267033					MDP0000267033	chr7	21881897	21883832	1936	AT5G51170.1	Arabidopsis thaliana	unknown protein	62.3	191	69	2	103	293	97	284	4e-65	244
MDP0000306054	MDC001722.781	Malus_x_domestica_v3.0.a1	cDNA_match	10230	10368	98	-	ID=MDP0000306054.path5	chr7	29773247	29785642	Parent=Scaffold300794					MDP0000306054	MDP0000306054	chr7	21860532	21864080	3549	AT5G61670.2	Arabidopsis thaliana	Encodes a close homolog of the Cauliflower OR (Orange) protein. The function of OR is to induce the differentiation of proplastids or other noncolored plastids into chromoplasts for carotenoid accumulation. Both proteins contain a Cysteine-rich zinc finger domain that is highly specific to DnaJ-like molecular chaperons.	86.44	59	8	0	28	86	67	125	4e-24	108
MDP0000306452	MDC001722.781	Malus_x_domestica_v3.0.a1	cDNA_match	7001	7163	98	+	ID=MDP0000306452.path2	chr7	29773247	29785642	Parent=Scaffold300794		MDP0000306452				MDP0000306452	chr0	81760509	81762765	2257	AT5G51170.1	Arabidopsis thaliana	unknown protein	61.26	191	63	3	134	324	82	261	8e-62	234
MDP0000726397	MDC001722.781	Malus_x_domestica_v3.0.a1	cDNA_match	4361	4666	100	-	ID=MDP0000726397.path1	chr7	29773247	29785642	Parent=Scaffold300794	MDP0000726397					MDP0000726397	chr7	21879257	21879562	306	AT4G23160.1	Arabidopsis thaliana	protein kinase family protein	51.49	101	49	0	1	101	106	206	4e-27	116
MDP0000185653	MDC009685.321	Malus_x_domestica_v3.0.a1	cDNA_match	6169	6633	100	-	ID=MDP0000185653.path1	chr7	29774800	29784612	Parent=Scaffold300794	MDP0000185653					MDP0000185653	chr7	21881956	21883082	1127	AT1G43260.1	Arabidopsis thaliana	FUNCTIONS IN: molecular_function unknown; INVOLVED IN: biological_process unknown; LOCATED IN: cellular_component unknown; CONTAINS InterPro DOMAIN/s: Protein of unknown function DUF659 (InterPro:IPR007021); BEST Arabidopsis thaliana protein match is: protein dimerization (TAIR:AT5G31412.1); Has 380 Blast hits to 376 proteins in 17 species: Archae - 0; Bacteria - 0; Metazoa - 6; Fungi - 2; Plants…	55.81	215	94	1	149	362	23	237	2e-65	246
MDP0000666136	MDC009685.321	Malus_x_domestica_v3.0.a1	cDNA_match	4843	5602	95	-	ID=MDP0000666136.path4	chr7	29774800	29784612	Parent=Scaffold300794				MDP0000666136		MDP0000666136	chr14	15969181	15970599	1419	AT5G33406.1	Arabidopsis thaliana	protein dimerization	34.58	321	202	4	34	354	1	313	4e-49	192
MDP0000306053	MDC005959.143	Malus_x_domestica_v3.0.a1	cDNA_match	2762	2986	96	-	ID=MDP0000306053.path3	chr7	29779496	29782939	Parent=Scaffold300794			MDP0000306053			MDP0000306053	chr7	21858752	21860314	1563	AT5G51170.1	Arabidopsis thaliana	unknown protein	47.98	198	76	6	1	192	94	270	1e-38	155
MDP0000300938	MDC015655.440	Malus_x_domestica_v3.0.a1	cDNA_match	265	491	100	+	ID=MDP0000300938.path1	chr7	29782137	29785865	Parent=Scaffold300794	MDP0000300938					MDP0000300938	chr7	21884051	21886380	2330	AT5G61670.2	Arabidopsis thaliana	Encodes a close homolog of the Cauliflower OR (Orange) protein. The function of OR is to induce the differentiation of proplastids or other noncolored plastids into chromoplasts for carotenoid accumulation. Both proteins contain a Cysteine-rich zinc finger domain that is highly specific to DnaJ-like molecular chaperons.	84.13	252	40	0	70	321	56	307	5e-108	387
MDP0000306054	MDC015655.440	Malus_x_domestica_v3.0.a1	cDNA_match	409	491	92	+	ID=MDP0000306054.path4	chr7	29782137	29785865	Parent=Scaffold300794				MDP0000306054		MDP0000306054	chr7	21860532	21864080	3549	AT5G61670.2	Arabidopsis thaliana	Encodes a close homolog of the Cauliflower OR (Orange) protein. The function of OR is to induce the differentiation of proplastids or other noncolored plastids into chromoplasts for carotenoid accumulation. Both proteins contain a Cysteine-rich zinc finger domain that is highly specific to DnaJ-like molecular chaperons.	86.44	59	8	0	28	86	67	125	4e-24	108
MDP0000307242	MDC015655.440	Malus_x_domestica_v3.0.a1	cDNA_match	781	877	76	+	ID=MDP0000307242.path4	chr7	29782137	29785865	Parent=Scaffold300794				MDP0000307242		MDP0000307242	chr0	81278039	81279721	1683	AT5G61670.2	Arabidopsis thaliana	Encodes a close homolog of the Cauliflower OR (Orange) protein. The function of OR is to induce the differentiation of proplastids or other noncolored plastids into chromoplasts for carotenoid accumulation. Both proteins contain a Cysteine-rich zinc finger domain that is highly specific to DnaJ-like molecular chaperons.	59.04	249	47	4	1	213	78	307	1e-70	262
MDP0000130510	MDC015746.244	Malus_x_domestica_v3.0.a1	cDNA_match	8767	8883	84	+	ID=MDP0000130510.path3	chr7	29786730	29798248	Parent=Scaffold300794			MDP0000130510			MDP0000130510	chr0	112042547	112044364	1818	AT5G61670.2	Arabidopsis thaliana	Encodes a close homolog of the Cauliflower OR (Orange) protein. The function of OR is to induce the differentiation of proplastids or other noncolored plastids into chromoplasts for carotenoid accumulation. Both proteins contain a Cysteine-rich zinc finger domain that is highly specific to DnaJ-like molecular chaperons.	82.13	207	35	1	1	205	101	307	1e-81	298
MDP0000160358	MDC015746.244	Malus_x_domestica_v3.0.a1	cDNA_match	4894	4930	91	+	ID=MDP0000160358.path3	chr7	29786730	29798248	Parent=Scaffold300794			MDP0000160358			MDP0000160358	chr7	21857466	21859699	2234	AT5G61670.2	Arabidopsis thaliana	Encodes a close homolog of the Cauliflower OR (Orange) protein. The function of OR is to induce the differentiation of proplastids or other noncolored plastids into chromoplasts for carotenoid accumulation. Both proteins contain a Cysteine-rich zinc finger domain that is highly specific to DnaJ-like molecular chaperons.	73.11	264	42	3	56	309	63	307	2e-94	342
MDP0000267910	MDC015746.244	Malus_x_domestica_v3.0.a1	cDNA_match	2359	2606	100	+	ID=MDP0000267910.path2	chr7	29786730	29798248	Parent=Scaffold300794		MDP0000267910				MDP0000267910	chr9	1198744	1201405	2662	AT5G45200.1	Arabidopsis thaliana	disease resistance protein (TIR-NBS-LRR class), putative	39.13	92	56	0	1	92	767	858	2e-13	72
MDP0000301299	MDC015746.244	Malus_x_domestica_v3.0.a1	cDNA_match	2359	2606	100	+	ID=MDP0000301299.path2	chr7	29786730	29798248	Parent=Scaffold300794		MDP0000301299				MDP0000301299	chr0	92608658	92611212	2555	AT5G45200.1	Arabidopsis thaliana	disease resistance protein (TIR-NBS-LRR class), putative	39.13	92	56	0	1	92	767	858	2e-13	72
MDP0000303549	MDC015746.244	Malus_x_domestica_v3.0.a1	cDNA_match	12	326	100	+	ID=MDP0000303549.path1	chr7	29786730	29798248	Parent=Scaffold300794	MDP0000303549					MDP0000303549	chr7	21888391	21899083	10693	AT5G61670.2	Arabidopsis thaliana	Encodes a close homolog of the Cauliflower OR (Orange) protein. The function of OR is to induce the differentiation of proplastids or other noncolored plastids into chromoplasts for carotenoid accumulation. Both proteins contain a Cysteine-rich zinc finger domain that is highly specific to DnaJ-like molecular chaperons.	84	175	28	0	432	606	63	237	9e-68	255
MDP0000842746	MDC015746.244	Malus_x_domestica_v3.0.a1	cDNA_match	1044	1085	97	+	ID=MDP0000842746.path2	chr7	29786730	29798248	Parent=Scaffold300794		MDP0000842746				MDP0000842746	chr7	21857901	21859128	1228	AT4G16890.1	Arabidopsis thaliana	SNC1 (SUPPRESSOR OF NPR1-1, CONSTITUTIVE 1); nucleotide binding	38.5	387	208	6	7	373	763	1139	2e-51	200
MDP0000539028	MDC006239.428	Malus_x_domestica_v3.0.a1	cDNA_match	73	991	97	-	ID=MDP0000539028.path2	chr7	29809726	29812760	Parent=Scaffold300794		MDP0000539028				MDP0000539028	chr2	14776495	14777424	930	AT4G23160.1	Arabidopsis thaliana	protein kinase family protein	35.5	307	192	2	4	307	232	535	3e-45	179
MDP0000623118	MDC006239.428	Malus_x_domestica_v3.0.a1	cDNA_match	1544	1610	100	-	ID=MDP0000623118.path1	chr7	29809726	29812760	Parent=Scaffold300794	MDP0000623118					MDP0000623118	chr7	21911502	21912985	1484	AT4G23160.1	Arabidopsis thaliana	protein kinase family protein	34.29	312	200	2	41	347	198	509	4e-42	169
MDP0000213332	MDC015655.472	Malus_x_domestica_v3.0.a1	cDNA_match	8326	8602	100	-	ID=MDP0000213332.path1	chr7	29815894	29827308	Parent=Scaffold300794	MDP0000213332					MDP0000213332	chr7	21918002	21926145	8144	AT4G25120.1	Arabidopsis thaliana	ATP binding / ATP-dependent DNA helicase/ DNA binding / hydrolase	47.92	1058	272	19	219	1051	130	1133	0	839
MDP0000315965	MDC015655.472	Malus_x_domestica_v3.0.a1	cDNA_match	7348	7703	98	-	ID=MDP0000315965.path2	chr7	29815894	29827308	Parent=Scaffold300794		MDP0000315965				MDP0000315965	chr7	21927313	21936314	9002	AT4G25120.1	Arabidopsis thaliana	ATP binding / ATP-dependent DNA helicase/ DNA binding / hydrolase	63.92	413	113	4	311	706	549	942	2e-138	490
MDP0000480173	MDC015655.472	Malus_x_domestica_v3.0.a1	cDNA_match	7807	7961	98	-	ID=MDP0000480173.path4	chr7	29815894	29827308	Parent=Scaffold300794				MDP0000480173		MDP0000480173	chr7	21856805	21857945	1141	AT4G25120.1	Arabidopsis thaliana	ATP binding / ATP-dependent DNA helicase/ DNA binding / hydrolase	43.07	332	139	8	20	309	19	342	7e-55	211
MDP0000620061	MDC015655.472	Malus_x_domestica_v3.0.a1	cDNA_match	4020	4076	100	-	ID=MDP0000620061.path3	chr7	29815894	29827308	Parent=Scaffold300794			MDP0000620061			MDP0000620061	chr7	21871678	21875466	3789	AT4G25120.1	Arabidopsis thaliana	ATP binding / ATP-dependent DNA helicase/ DNA binding / hydrolase	33.8	142	45	2	73	165	958	1099	4e-16	82
MDP0000625772	MDC015655.472	Malus_x_domestica_v3.0.a1	cDNA_match	10905	11125	100	+	ID=MDP0000625772.path1	chr7	29815894	29827308	Parent=Scaffold300794	MDP0000625772					MDP0000625772	chr7	21928448	21928897	450	AT5G51170.2	Arabidopsis thaliana	unknown protein	66.36	107	35	1	1	107	94	199	5e-38	152
MDP0000668482	MDC015655.472	Malus_x_domestica_v3.0.a1	cDNA_match	7120	7275	98	-	ID=MDP0000668482.path2	chr7	29815894	29827308	Parent=Scaffold300794		MDP0000668482				MDP0000668482	chr9	17177315	17180585	3271	AT4G25120.1	Arabidopsis thaliana	ATP binding / ATP-dependent DNA helicase/ DNA binding / hydrolase	51.97	458	137	10	1	392	236	676	3e-118	422
MDP0000132317	MDC019610.250	Malus_x_domestica_v3.0.a1	cDNA_match	7819	8364	92	+	ID=MDP0000132317.path3	chr7	29821322	29834719	Parent=Scaffold300794			MDP0000132317			MDP0000132317	chr7	21843962	21845632	1671	AT4G25120.1	Arabidopsis thaliana	ATP binding / ATP-dependent DNA helicase/ DNA binding / hydrolase	39.56	273	122	9	153	384	19	289	3e-32	135
MDP0000225882	MDC019610.250	Malus_x_domestica_v3.0.a1	cDNA_match	1840	2002	100	-	ID=MDP0000225882.path1	chr7	29821322	29834719	Parent=Scaffold300794	MDP0000225882					MDP0000225882	chr7	21923037	21924973	1937	AT5G51170.1	Arabidopsis thaliana	unknown protein	64.74	190	66	1	103	292	97	285	5e-69	257
MDP0000267033	MDC019610.250	Malus_x_domestica_v3.0.a1	cDNA_match	1840	2002	98	-	ID=MDP0000267033.path4	chr7	29821322	29834719	Parent=Scaffold300794				MDP0000267033		MDP0000267033	chr7	21881897	21883832	1936	AT5G51170.1	Arabidopsis thaliana	unknown protein	62.3	191	69	2	103	293	97	284	4e-65	244
MDP0000280170	MDC019610.250	Malus_x_domestica_v3.0.a1	cDNA_match	1840	2002	95	-	ID=MDP0000280170.path5	chr7	29821322	29834719	Parent=Scaffold300794					MDP0000280170	MDP0000280170	chr2	3149177	3150596	1420	AT5G51170.1	Arabidopsis thaliana	unknown protein	62.67	150	55	1	53	202	51	199	2e-51	199
MDP0000307243	MDC019610.250	Malus_x_domestica_v3.0.a1	cDNA_match	1840	2002	95	-	ID=MDP0000307243.path5	chr7	29821322	29834719	Parent=Scaffold300794					MDP0000307243	MDP0000307243	chr0	81280746	81282165	1420	AT5G51170.1	Arabidopsis thaliana	unknown protein	63.33	150	54	1	53	202	51	199	9e-53	203
MDP0000314644	MDC019610.250	Malus_x_domestica_v3.0.a1	cDNA_match	2079	2117	100	+	ID=MDP0000314644.path2	chr7	29821322	29834719	Parent=Scaffold300794		MDP0000314644				MDP0000314644	chr0	4006120	4011900	5781	AT4G25120.1	Arabidopsis thaliana	ATP binding / ATP-dependent DNA helicase/ DNA binding / hydrolase	59.17	387	125	7	543	898	130	514	5e-121	432
MDP0000315965	MDC019610.250	Malus_x_domestica_v3.0.a1	cDNA_match	4342	4504	100	+	ID=MDP0000315965.path1	chr7	29821322	29834719	Parent=Scaffold300794	MDP0000315965					MDP0000315965	chr7	21927313	21936314	9002	AT4G25120.1	Arabidopsis thaliana	ATP binding / ATP-dependent DNA helicase/ DNA binding / hydrolase	63.92	413	113	4	311	706	549	942	2e-138	490
MDP0000480173	MDC019610.250	Malus_x_domestica_v3.0.a1	cDNA_match	7502	7656	98	+	ID=MDP0000480173.path2	chr7	29821322	29834719	Parent=Scaffold300794		MDP0000480173				MDP0000480173	chr7	21856805	21857945	1141	AT4G25120.1	Arabidopsis thaliana	ATP binding / ATP-dependent DNA helicase/ DNA binding / hydrolase	43.07	332	139	8	20	309	19	342	7e-55	211
MDP0000625772	MDC019610.250	Malus_x_domestica_v3.0.a1	cDNA_match	1312	1532	99	-	ID=MDP0000625772.path5	chr7	29821322	29834719	Parent=Scaffold300794					MDP0000625772	MDP0000625772	chr7	21928448	21928897	450	AT5G51170.2	Arabidopsis thaliana	unknown protein	66.36	107	35	1	1	107	94	199	5e-38	152
MDP0000668482	MDC019610.250	Malus_x_domestica_v3.0.a1	cDNA_match	8188	8343	98	+	ID=MDP0000668482.path3	chr7	29821322	29834719	Parent=Scaffold300794			MDP0000668482			MDP0000668482	chr9	17177315	17180585	3271	AT4G25120.1	Arabidopsis thaliana	ATP binding / ATP-dependent DNA helicase/ DNA binding / hydrolase	51.97	458	137	10	1	392	236	676	3e-118	422
MDP0000726397	MDC019610.250	Malus_x_domestica_v3.0.a1	cDNA_match	4342	4647	100	+	ID=MDP0000726397.path2	chr7	29821322	29834719	Parent=Scaffold300794		MDP0000726397				MDP0000726397	chr7	21879257	21879562	306	AT4G23160.1	Arabidopsis thaliana	protein kinase family protein	51.49	101	49	0	1	101	106	206	4e-27	116
MDP0000202323	MDC012582.368	Malus_x_domestica_v3.0.a1	cDNA_match	6765	6899	100	-	ID=MDP0000202323.path1	chr7	29826166	29834108	Parent=Scaffold300794	MDP0000202323					MDP0000202323	chr7	21929331	21934714	5384	AT4G25120.1	Arabidopsis thaliana	ATP binding / ATP-dependent DNA helicase/ DNA binding / hydrolase	43.21	486	144	9	45	432	652	1103	6e-96	348
MDP0000313632	MDC012582.368	Malus_x_domestica_v3.0.a1	cDNA_match	5504	5554	100	-	ID=MDP0000313632.path3	chr7	29826166	29834108	Parent=Scaffold300794			MDP0000313632			MDP0000313632	chr7	21869712	21873202	3491	AT4G25120.1	Arabidopsis thaliana	ATP binding / ATP-dependent DNA helicase/ DNA binding / hydrolase	63.33	390	138	5	1	388	747	1133	2e-137	486
MDP0000158020	MDC000951.471	Malus_x_domestica_v3.0.a1	cDNA_match	2409	2490	100	+	ID=MDP0000158020.path1	chr7	29827309	29832565	Parent=Scaffold300794	MDP0000158020					MDP0000158020	chr7	21931367	21933565	2199	AT5G61670.2	Arabidopsis thaliana	Encodes a close homolog of the Cauliflower OR (Orange) protein. The function of OR is to induce the differentiation of proplastids or other noncolored plastids into chromoplasts for carotenoid accumulation. Both proteins contain a Cysteine-rich zinc finger domain that is highly specific to DnaJ-like molecular chaperons.	78.2	266	33	1	28	293	67	307	8e-103	370
MDP0000300938	MDC000951.471	Malus_x_domestica_v3.0.a1	cDNA_match	2266	2490	93	+	ID=MDP0000300938.path2	chr7	29827309	29832565	Parent=Scaffold300794		MDP0000300938				MDP0000300938	chr7	21884051	21886380	2330	AT5G61670.2	Arabidopsis thaliana	Encodes a close homolog of the Cauliflower OR (Orange) protein. The function of OR is to induce the differentiation of proplastids or other noncolored plastids into chromoplasts for carotenoid accumulation. Both proteins contain a Cysteine-rich zinc finger domain that is highly specific to DnaJ-like molecular chaperons.	84.13	252	40	0	70	321	56	307	5e-108	387
MDP0000306054	MDC000951.471	Malus_x_domestica_v3.0.a1	cDNA_match	2409	2490	98	+	ID=MDP0000306054.path2	chr7	29827309	29832565	Parent=Scaffold300794		MDP0000306054				MDP0000306054	chr7	21860532	21864080	3549	AT5G61670.2	Arabidopsis thaliana	Encodes a close homolog of the Cauliflower OR (Orange) protein. The function of OR is to induce the differentiation of proplastids or other noncolored plastids into chromoplasts for carotenoid accumulation. Both proteins contain a Cysteine-rich zinc finger domain that is highly specific to DnaJ-like molecular chaperons.	86.44	59	8	0	28	86	67	125	4e-24	108
MDP0000307242	MDC000951.471	Malus_x_domestica_v3.0.a1	cDNA_match	2791	2865	92	+	ID=MDP0000307242.path5	chr7	29827309	29832565	Parent=Scaffold300794					MDP0000307242	MDP0000307242	chr0	81278039	81279721	1683	AT5G61670.2	Arabidopsis thaliana	Encodes a close homolog of the Cauliflower OR (Orange) protein. The function of OR is to induce the differentiation of proplastids or other noncolored plastids into chromoplasts for carotenoid accumulation. Both proteins contain a Cysteine-rich zinc finger domain that is highly specific to DnaJ-like molecular chaperons.	59.04	249	47	4	1	213	78	307	1e-70	262
MDP0000783000	MDC000951.471	Malus_x_domestica_v3.0.a1	cDNA_match	2758	2859	97	+	ID=MDP0000783000.path4	chr7	29827309	29832565	Parent=Scaffold300794				MDP0000783000		MDP0000783000	chr4	12790385	12792517	2133	AT5G61670.2	Arabidopsis thaliana	Encodes a close homolog of the Cauliflower OR (Orange) protein. The function of OR is to induce the differentiation of proplastids or other noncolored plastids into chromoplasts for carotenoid accumulation. Both proteins contain a Cysteine-rich zinc finger domain that is highly specific to DnaJ-like molecular chaperons.	77.78	207	36	1	36	232	101	307	3e-72	268
MDP0000165328	MDC000951.319	Malus_x_domestica_v3.0.a1	cDNA_match	3653	4063	100	-	ID=MDP0000165328.path2	chr7	29849808	29854269	Parent=Scaffold300794		MDP0000165328				MDP0000165328	chr15	40822554	40823977	1424	AT1G63750.3	Arabidopsis thaliana	ATP binding / nucleoside-triphosphatase/ nucleotide binding / protein binding / transmembrane receptor	58.54	41	17	0	97	137	587	627	2e-08	54.3
MDP0000842746	MDC000951.319	Malus_x_domestica_v3.0.a1	cDNA_match	2168	2719	77	-	ID=MDP0000842746.path3	chr7	29849808	29854269	Parent=Scaffold300794			MDP0000842746			MDP0000842746	chr7	21857901	21859128	1228	AT4G16890.1	Arabidopsis thaliana	SNC1 (SUPPRESSOR OF NPR1-1, CONSTITUTIVE 1); nucleotide binding	38.5	387	208	6	7	373	763	1139	2e-51	200
MDP0000162533	MDC001911.561	Malus_x_domestica_v3.0.a1	cDNA_match	4178	4469	100	+	ID=MDP0000162533.path1	chr7	29856897	29894487	Parent=Scaffold300794	MDP0000162533					MDP0000162533	chr7	21962724	21965091	2368	AT5G61620.1	Arabidopsis thaliana	myb family transcription factor	48.29	263	101	9	1	244	1	247	5e-51	198
MDP0000162538	MDC001911.561	Malus_x_domestica_v3.0.a1	cDNA_match	33103	33272	100	-	ID=MDP0000162538.path1	chr7	29856897	29894487	Parent=Scaffold300794	MDP0000162538					MDP0000162538	chr7	21989955	21991818	1864	AT4G25660.1	Arabidopsis thaliana	unknown protein	51.08	231	67	4	98	283	6	235	5e-56	215
MDP0000185486	MDC001911.561	Malus_x_domestica_v3.0.a1	cDNA_match	33143	33272	99	-	ID=MDP0000185486.path2	chr7	29856897	29894487	Parent=Scaffold300794		MDP0000185486				MDP0000185486	chr7	21962375	21964239	1865	AT4G25660.1	Arabidopsis thaliana	unknown protein	57.5	120	40	3	164	273	117	235	5e-32	135
MDP0000259715	MDC001911.561	Malus_x_domestica_v3.0.a1	cDNA_match	24673	24790	90	-	ID=MDP0000259715.path2	chr7	29856897	29894487	Parent=Scaffold300794		MDP0000259715				MDP0000259715	chr15	3544218	3547434	3217	ATMG00820.1	Arabidopsis thaliana	hypothetical protein	62.16	37	14	0	264	300	66	102	7e-09	58.5
MDP0000268221	MDC001911.561	Malus_x_domestica_v3.0.a1	cDNA_match	13174	13435	100	-	ID=MDP0000268221.path1	chr7	29856897	29894487	Parent=Scaffold300794	MDP0000268221					MDP0000268221	chr7	21965873	21971981	6109	AT5G47200.1	Arabidopsis thaliana	ATRAB1A; GTP binding	90.36	197	19	0	145	341	6	202	1e-104	376
MDP0000268222	MDC001911.561	Malus_x_domestica_v3.0.a1	cDNA_match	24383	24799	100	-	ID=MDP0000268222.path1	chr7	29856897	29894487	Parent=Scaffold300794	MDP0000268222					MDP0000268222	chr7	21976275	21983345	7071	AT5G07480.1	Arabidopsis thaliana	oxidoreductase, 2OG-Fe(II) oxygenase family protein	59.77	343	116	4	666	1003	15	340	5e-119	426
MDP0000297148	MDC001911.561	Malus_x_domestica_v3.0.a1	cDNA_match	4184	4469	91	+	ID=MDP0000297148.path2	chr7	29856897	29894487	Parent=Scaffold300794		MDP0000297148				MDP0000297148	chr1	23051176	23053276	2101	AT5G61620.1	Arabidopsis thaliana	myb family transcription factor	58.43	178	61	5	1	167	1	176	1e-48	190
MDP0000478014	MDC013426.251	Malus_x_domestica_v3.0.a1	cDNA_match	982	2538	92	-	ID=MDP0000478014.path4	chr7	29857318	29863538	Parent=Scaffold300794				MDP0000478014		MDP0000478014	chr16	18834661	18836217	1557	AT4G23160.1	Arabidopsis thaliana	protein kinase family protein	35.63	522	320	6	2	512	85	601	2e-89	326
MDP0000562606	MDC013426.251	Malus_x_domestica_v3.0.a1	cDNA_match	994	4863	100	-	ID=MDP0000562606.path1	chr7	29857318	29863538	Parent=Scaffold300794	MDP0000562606					MDP0000562606	chr7	21959364	21963830	4467	AT4G23160.1	Arabidopsis thaliana	protein kinase family protein	35.73	529	321	7	773	1287	78	601	3e-90	330
MDP0000588489	MDC013426.251	Malus_x_domestica_v3.0.a1	cDNA_match	1129	2637	93	-	ID=MDP0000588489.path5	chr7	29857318	29863538	Parent=Scaffold300794					MDP0000588489	MDP0000588489	chr13	31326201	31327709	1509	AT4G23160.1	Arabidopsis thaliana	protein kinase family protein	37.37	479	287	4	31	499	78	553	2e-89	327
MDP0000616569	MDC013426.251	Malus_x_domestica_v3.0.a1	cDNA_match	982	2781	99	-	ID=MDP0000616569.path3	chr7	29857318	29863538	Parent=Scaffold300794			MDP0000616569			MDP0000616569	chr8	24480526	24482325	1800	AT4G23160.1	Arabidopsis thaliana	protein kinase family protein	35.54	529	322	7	79	593	78	601	1e-90	331
MDP0000659741	MDC013426.251	Malus_x_domestica_v3.0.a1	cDNA_match	1237	2637	99	-	ID=MDP0000659741.path4	chr7	29857318	29863538	Parent=Scaffold300794				MDP0000659741		MDP0000659741	chr7	23554528	23555964	1437	AT4G23160.1	Arabidopsis thaliana	protein kinase family protein	35.71	434	272	2	31	457	78	511	5e-76	281
MDP0000689997	MDC013426.251	Malus_x_domestica_v3.0.a1	cDNA_match	994	5089	99	-	ID=MDP0000689997.path2	chr7	29857318	29863538	Parent=Scaffold300794		MDP0000689997				MDP0000689997	chr2	31190616	31195378	4763	AT4G23160.1	Arabidopsis thaliana	protein kinase family protein	35.35	529	323	7	849	1363	78	601	3e-89	327
MDP0000193283	MDC008231.214	Malus_x_domestica_v3.0.a1	cDNA_match	2026	2229	100	-	ID=MDP0000193283.path1	chr7	29887424	29893304	Parent=Scaffold300794	MDP0000193283					MDP0000193283	chr7	21674315	21676129	1815	AT3G54190.1	Arabidopsis thaliana	FUNCTIONS IN: molecular_function unknown; INVOLVED IN: biological_process unknown; EXPRESSED IN: 22 plant structures; EXPRESSED DURING: 13 growth stages; CONTAINS InterPro DOMAIN/s: WD40 repeat-like (InterPro:IPR011046); BEST Arabidopsis thaliana protein match is: unknown protein (TAIR:AT2G38630.1); Has 77 Blast hits to 77 proteins in 20 species: Archae - 0; Bacteria - 0; Metazoa - 0; Fungi - 0; …	57.47	261	77	5	4	261	3	232	3e-70	261
MDP0000278931	MDC008231.214	Malus_x_domestica_v3.0.a1	cDNA_match	3425	3798	100	-	ID=MDP0000278931.path2	chr7	29887424	29893304	Parent=Scaffold300794		MDP0000278931				MDP0000278931	chr14	26516046	26519256	3211	AT3G54190.1	Arabidopsis thaliana	FUNCTIONS IN: molecular_function unknown; INVOLVED IN: biological_process unknown; EXPRESSED IN: 22 plant structures; EXPRESSED DURING: 13 growth stages; CONTAINS InterPro DOMAIN/s: WD40 repeat-like (InterPro:IPR011046); BEST Arabidopsis thaliana protein match is: unknown protein (TAIR:AT2G38630.1); Has 77 Blast hits to 77 proteins in 20 species: Archae - 0; Bacteria - 0; Metazoa - 0; Fungi - 0; …	75.86	87	17	2	153	238	3	86	2e-32	136
MDP0000196054	MDC012494.215	Malus_x_domestica_v3.0.a1	cDNA_match	6046	6090	100	-	ID=MDP0000196054.path1	chr7	29893896	29905275	Parent=Scaffold300794	MDP0000196054					MDP0000196054	chr7	21999568	22001635	2068	AT5G07500.1	Arabidopsis thaliana	PEI1; nucleic acid binding / transcription factor/ zinc-mediated transcriptional activator	70.94	117	31	2	104	220	41	154	5e-46	181
MDP0000228439	MDC008748.263	Malus_x_domestica_v3.0.a1	cDNA_match	4464	4608	98	+	ID=MDP0000228439.path2	chr7	29903198	29911810	Parent=Scaffold300794		MDP0000228439				MDP0000228439	chr7	22018548	22019219	672	AT4G05120.1	Arabidopsis thaliana	FUR1 (FUDR RESISTANT 1); nucleoside transmembrane transporter	63.79	116	42	0	53	168	73	188	2e-35	145
MDP0000288163	MDC008748.263	Malus_x_domestica_v3.0.a1	cDNA_match	7617	7927	100	-	ID=MDP0000288163.path1	chr7	29903198	29911810	Parent=Scaffold300794	MDP0000288163					MDP0000288163	chr7	22010740	22012774	2035	AT5G15410.2	Arabidopsis thaliana	DND1 (DEFENSE NO DEATH 1); calcium channel/ calmodulin binding / cation channel/ cyclic nucleotide binding / intracellular cAMP activated cation channel/ intracellular cyclic nucleotide activated cation channel/ inward rectifier potassium channel	61.47	423	143	5	6	408	303	725	1e-144	509
MDP0000662596	MDC008748.263	Malus_x_domestica_v3.0.a1	cDNA_match	4594	5121	100	+	ID=MDP0000662596.path1	chr7	29903198	29911810	Parent=Scaffold300794	MDP0000662596					MDP0000662596	chr7	22009441	22009968	528	AT4G05120.1	Arabidopsis thaliana	FUR1 (FUDR RESISTANT 1); nucleoside transmembrane transporter	64.66	116	41	0	55	170	73	188	4e-37	150
MDP0000228439	MDC011202.324	Malus_x_domestica_v3.0.a1	cDNA_match	1957	2101	99	-	ID=MDP0000228439.path3	chr7	29914319	29923130	Parent=Scaffold300794			MDP0000228439			MDP0000228439	chr7	22018548	22019219	672	AT4G05120.1	Arabidopsis thaliana	FUR1 (FUDR RESISTANT 1); nucleoside transmembrane transporter	63.79	116	42	0	53	168	73	188	2e-35	145
MDP0000287631	MDC011202.324	Malus_x_domestica_v3.0.a1	cDNA_match	2029	2101	100	-	ID=MDP0000287631.path1	chr7	29914319	29923130	Parent=Scaffold300794	MDP0000287631					MDP0000287631	chr7	22016272	22018069	1798	AT4G05120.1	Arabidopsis thaliana	FUR1 (FUDR RESISTANT 1); nucleoside transmembrane transporter	65.52	116	40	0	29	144	73	188	5e-36	148
MDP0000303730	MDC011202.324	Malus_x_domestica_v3.0.a1	cDNA_match	1957	2095	100	-	ID=MDP0000303730.path2	chr7	29914319	29923130	Parent=Scaffold300794		MDP0000303730				MDP0000303730	chr12	16520045	16522038	1994	AT4G05120.1	Arabidopsis thaliana	FUR1 (FUDR RESISTANT 1); nucleoside transmembrane transporter	63.81	105	35	1	51	152	73	177	3e-34	142
MDP0000662596	MDC011202.324	Malus_x_domestica_v3.0.a1	cDNA_match	1899	1971	98	-	ID=MDP0000662596.path3	chr7	29914319	29923130	Parent=Scaffold300794			MDP0000662596			MDP0000662596	chr7	22009441	22009968	528	AT4G05120.1	Arabidopsis thaliana	FUR1 (FUDR RESISTANT 1); nucleoside transmembrane transporter	64.66	116	41	0	55	170	73	188	4e-37	150
MDP0000122458	MDC005866.401	Malus_x_domestica_v3.0.a1	cDNA_match	1313	1759	100	-	ID=MDP0000122458.path1	chr7	29923366	30012994	Parent=Scaffold300794	MDP0000122458					MDP0000122458	chr7	22026328	22026774	447	AT4G25140.1	Arabidopsis thaliana	OLEO1 (OLEOSIN 1)	67.05	88	29	0	59	146	69	156	5e-32	133
MDP0000122464	MDC005866.401	Malus_x_domestica_v3.0.a1	cDNA_match	48546	48715	100	-	ID=MDP0000122464.path1	chr7	29923366	30012994	Parent=Scaffold300794	MDP0000122464					MDP0000122464	chr7	22067938	22073730	5793	AT5G51180.2	Arabidopsis thaliana	unknown protein	56.78	354	115	3	12	339	1	342	1e-98	357
MDP0000122465	MDC005866.401	Malus_x_domestica_v3.0.a1	cDNA_match	57739	57855	100	-	ID=MDP0000122465.path1	chr7	29923366	30012994	Parent=Scaffold300794	MDP0000122465					MDP0000122465	chr7	22078716	22082870	4155	AT5G07590.1	Arabidopsis thaliana	WD-40 repeat protein family	81.18	473	74	2	1	473	1	458	0	811
MDP0000237988	MDC005866.401	Malus_x_domestica_v3.0.a1	cDNA_match	59257	59425	100	+	ID=MDP0000237988.path1	chr7	29923366	30012994	Parent=Scaffold300794	MDP0000237988					MDP0000237988	chr7	22084272	22101699	17428	AT3G06530.3	Arabidopsis thaliana		54.04	940	401	14	1069	1996	1266	2186	0	853
MDP0000237989	MDC005866.401	Malus_x_domestica_v3.0.a1	cDNA_match	78453	78865	100	+	ID=MDP0000237989.path1	chr7	29923366	30012994	Parent=Scaffold300794	MDP0000237989					MDP0000237989	chr7	22103468	22111448	7981	AT5G07620.1	Arabidopsis thaliana	protein kinase family protein	59.68	310	94	5	343	630	58	358	6e-103	371
MDP0000517257	MDC005866.401	Malus_x_domestica_v3.0.a1	cDNA_match	14349	15359	100	+	ID=MDP0000517257.path1	chr7	29923366	30012994	Parent=Scaffold300794	MDP0000517257					MDP0000517257	chr7	22039364	22040374	1011	AT4G17500.1	Arabidopsis thaliana	ATERF-1 (ETHYLENE RESPONSIVE ELEMENT BINDING FACTOR 1); DNA binding / transcription activator/ transcription factor	80.52	77	15	0	188	264	142	218	1e-33	140
MDP0000517262	MDC005866.401	Malus_x_domestica_v3.0.a1	cDNA_match	40439	41140	100	+	ID=MDP0000517262.path1	chr7	29923366	30012994	Parent=Scaffold300794	MDP0000517262					MDP0000517262	chr7	22065454	22066155	702	AT5G07580.1	Arabidopsis thaliana	DNA binding / transcription factor	79.75	79	16	0	130	208	175	253	2e-35	145
MDP0000689221	MDC005866.401	Malus_x_domestica_v3.0.a1	cDNA_match	78431	78865	91	+	ID=MDP0000689221.path2	chr7	29923366	30012994	Parent=Scaffold300794		MDP0000689221				MDP0000689221	chr14	884535	886162	1628	AT4G25150.1	Arabidopsis thaliana	acid phosphatase, putative	60.33	184	67	1	26	209	1	178	2e-60	228
MDP0000799290	MDC005866.401	Malus_x_domestica_v3.0.a1	cDNA_match	35512	36456	100	+	ID=MDP0000799290.path1	chr7	29923366	30012994	Parent=Scaffold300794	MDP0000799290					MDP0000799290	chr7	22060527	22061471	945	AT5G51190.1	Arabidopsis thaliana	AP2 domain-containing transcription factor, putative	48.69	191	68	5	104	293	43	204	4e-45	178
MDP0000842644	MDC005866.401	Malus_x_domestica_v3.0.a1	cDNA_match	40482	41133	88	+	ID=MDP0000842644.path2	chr7	29923366	30012994	Parent=Scaffold300794		MDP0000842644				MDP0000842644	chr1	22967815	22968516	702	AT5G07580.1	Arabidopsis thaliana	DNA binding / transcription factor	79.22	77	16	0	131	207	176	252	2e-34	142
MDP0000407431	MDC021372.192	Malus_x_domestica_v3.0.a1	cDNA_match	2369	3388	100	-	ID=MDP0000407431.path1	chr7	30040734	30045482	Parent=Scaffold300794	MDP0000407431					MDP0000407431	chr7	22144752	22145771	1020	ATMG00860.1	Arabidopsis thaliana	hypothetical protein	26.56	128	90	2	124	249	1	126	1e-07	54.3
MDP0000470893	MDC021372.192	Malus_x_domestica_v3.0.a1	cDNA_match	2147	3502	94	-	ID=MDP0000470893.path2	chr7	30040734	30045482	Parent=Scaffold300794		MDP0000470893				MDP0000470893	chr1	11535987	11537342	1356	ATMG00860.1	Arabidopsis thaliana	hypothetical protein	27.61	134	93	2	162	293	1	132	2e-09	60.8
MDP0000664937	MDC021372.192	Malus_x_domestica_v3.0.a1	cDNA_match	2528	3052	94	-	ID=MDP0000664937.path2	chr7	30040734	30045482	Parent=Scaffold300794		MDP0000664937				MDP0000664937	chr11	14074984	14075511	528	ATMG00860.1	Arabidopsis thaliana	hypothetical protein	28.68	129	88	2	12	138	1	127	8e-10	60.1
MDP0000167066	MDC010249.273	Malus_x_domestica_v3.0.a1	cDNA_match	20870	21103	96	+	ID=MDP0000167066.path2	chr7	30045482	30091615	Parent=Scaffold300794		MDP0000167066				MDP0000167066	chr14	920020	922786	2767	AT5G61530.1	Arabidopsis thaliana	small G protein family protein / RhoGAP family protein	69.95	386	91	5	11	390	10	376	2e-153	538
MDP0000191616	MDC010249.273	Malus_x_domestica_v3.0.a1	cDNA_match	1743	1839	100	+	ID=MDP0000191616.path1	chr7	30045482	30091615	Parent=Scaffold300794	MDP0000191616					MDP0000191616	chr7	22148874	22151603	2730	AT5G61510.1	Arabidopsis thaliana	NADP-dependent oxidoreductase, putative	70.59	136	40	0	142	277	271	406	2e-51	199
MDP0000191620	MDC010249.273	Malus_x_domestica_v3.0.a1	cDNA_match	16891	17343	100	+	ID=MDP0000191620.path1	chr7	30045482	30091615	Parent=Scaffold300794	MDP0000191620					MDP0000191620	chr7	22164022	22165655	1634	AT1G11260.1	Arabidopsis thaliana	STP1 (SUGAR TRANSPORTER 1); carbohydrate transmembrane transporter/ sugar:hydrogen symporter	55.31	508	212	3	2	495	3	509	4e-136	481
MDP0000216376	MDC010249.273	Malus_x_domestica_v3.0.a1	cDNA_match	16891	17343	94	+	ID=MDP0000216376.path3	chr7	30045482	30091615	Parent=Scaffold300794			MDP0000216376			MDP0000216376	chr1	23596361	23597857	1497	AT5G61520.1	Arabidopsis thaliana	hexose transporter, putative	55.14	486	151	7	16	437	18	500	7e-116	414
MDP0000219430	MDC010249.273	Malus_x_domestica_v3.0.a1	cDNA_match	17853	18520	93	+	ID=MDP0000219430.path4	chr7	30045482	30091615	Parent=Scaffold300794				MDP0000219430		MDP0000219430	chr0	110733489	110734160	672	AT5G61520.1	Arabidopsis thaliana	hexose transporter, putative	64.55	220	74	3	1	219	291	507	6e-67	250
MDP0000266249	MDC010249.273	Malus_x_domestica_v3.0.a1	cDNA_match	16891	17343	94	+	ID=MDP0000266249.path2	chr7	30045482	30091615	Parent=Scaffold300794		MDP0000266249				MDP0000266249	chr14	921995	923532	1538	AT1G11260.1	Arabidopsis thaliana	STP1 (SUGAR TRANSPORTER 1); carbohydrate transmembrane transporter/ sugar:hydrogen symporter	59.2	451	180	2	2	449	3	452	7e-134	474
MDP0000290042	MDC010249.273	Malus_x_domestica_v3.0.a1	cDNA_match	3177	4018	70	+	ID=MDP0000290042.path2	chr7	30045482	30091615	Parent=Scaffold300794		MDP0000290042				MDP0000290042	chr7	22198675	22202656	3982	AT5G61510.1	Arabidopsis thaliana	NADP-dependent oxidoreductase, putative	77.49	311	68	1	72	382	98	406	4e-143	504
MDP0000290170	MDC010249.273	Malus_x_domestica_v3.0.a1	cDNA_match	12099	12282	100	-	ID=MDP0000290170.path1	chr7	30045482	30091615	Parent=Scaffold300794	MDP0000290170					MDP0000290170	chr7	22153279	22156017	2739	AT1G65680.1	Arabidopsis thaliana	ATEXPB2 (ARABIDOPSIS THALIANA EXPANSIN B2)	56	250	102	3	25	271	25	269	6e-67	251
MDP0000290173	MDC010249.273	Malus_x_domestica_v3.0.a1	cDNA_match	20690	20750	100	+	ID=MDP0000290173.path1	chr7	30045482	30091615	Parent=Scaffold300794	MDP0000290173					MDP0000290173	chr7	22167821	22182807	14987	AT5G61530.1	Arabidopsis thaliana	small G protein family protein / RhoGAP family protein	72.07	358	96	3	1	356	1	356	4e-149	526
MDP0000290174	MDC010249.273	Malus_x_domestica_v3.0.a1	cDNA_match	38166	38448	100	+	ID=MDP0000290174.path1	chr7	30045482	30091615	Parent=Scaffold300794	MDP0000290174					MDP0000290174	chr7	22185297	22190134	4838	AT5G61540.1	Arabidopsis thaliana	L-asparaginase, putative / L-asparagine amidohydrolase, putative	83.67	49	8	0	149	197	30	78	8e-19	90.9
MDP0000386440	MDC010249.273	Malus_x_domestica_v3.0.a1	cDNA_match	17509	18450	93	+	ID=MDP0000386440.path3	chr7	30045482	30091615	Parent=Scaffold300794			MDP0000386440			MDP0000386440	chr14	997031	997975	945	AT5G61520.1	Arabidopsis thaliana	hexose transporter, putative	61.05	285	108	3	29	312	204	486	9e-90	327
MDP0000678574	MDC010249.273	Malus_x_domestica_v3.0.a1	cDNA_match	1743	1825	100	+	ID=MDP0000678574.path1	chr7	30045482	30091615	Parent=Scaffold300794	MDP0000678574					MDP0000678574	chr7	22188714	22191449	2736	AT5G61510.1	Arabidopsis thaliana	NADP-dependent oxidoreductase, putative	74.24	132	32	1	66	197	90	219	7e-55	211
MDP0000139028	MDC011880.463	Malus_x_domestica_v3.0.a1	cDNA_match	5513	8158	100	+	ID=MDP0000139028.path2	chr7	30104655	30115926	Parent=Scaffold300794		MDP0000139028				MDP0000139028	chr7	22211817	22214462	2646	AT5G43470.2	Arabidopsis thaliana	RPP8 (RECOGNITION OF PERONOSPORA PARASITICA 8); nucleotide binding	36.6	907	540	17	1	878	1	901	2e-134	477
MDP0000774112	MDC011880.463	Malus_x_domestica_v3.0.a1	cDNA_match	5513	8158	100	+	ID=MDP0000774112.path2	chr7	30104655	30115926	Parent=Scaffold300794		MDP0000774112				MDP0000774112	chr7	22210674	22213319	2646	AT5G43470.2	Arabidopsis thaliana	RPP8 (RECOGNITION OF PERONOSPORA PARASITICA 8); nucleotide binding	36.6	907	540	17	1	878	1	901	2e-134	477
MDP0000832994	MDC011880.463	Malus_x_domestica_v3.0.a1	cDNA_match	1072	3456	100	-	ID=MDP0000832994.path1	chr7	30104655	30115926	Parent=Scaffold300794	MDP0000832994					MDP0000832994	chr7	22207376	22209760	2385	AT5G51300.3	Arabidopsis thaliana	splicing factor-related	74.18	577	123	8	55	609	25	597	0	767
MDP0000153154	MDC020315.269	Malus_x_domestica_v3.0.a1	cDNA_match	6196	6735	100	+	ID=MDP0000153154.path1	chr7	30242157	30264628	Parent=Scaffold300794	MDP0000153154					MDP0000153154	chr7	22350002	22350541	540	AT3G47430.1	Arabidopsis thaliana	PEX11B	70.45	176	52	0	3	178	4	179	1e-64	242
MDP0000153157	MDC020315.269	Malus_x_domestica_v3.0.a1	cDNA_match	19189	19357	100	+	ID=MDP0000153157.path1	chr7	30242157	30264628	Parent=Scaffold300794	MDP0000153157					MDP0000153157	chr7	22362995	22365645	2651	AT2G45010.1	Arabidopsis thaliana	unknown protein	48.54	274	100	8	78	340	1	244	8e-60	227
MDP0000261166	MDC020315.269	Malus_x_domestica_v3.0.a1	cDNA_match	552	1017	100	+	ID=MDP0000261166.path1	chr7	30242157	30264628	Parent=Scaffold300794	MDP0000261166					MDP0000261166	chr7	22344358	22347228	2871	AT4G29090.1	Arabidopsis thaliana	reverse transcriptase, putative / RNA-dependent DNA polymerase, putative	27.56	479	270	10	268	675	37	509	1e-44	178
MDP0000421222	MDC020315.269	Malus_x_domestica_v3.0.a1	cDNA_match	15988	16095	100	+	ID=MDP0000421222.path1	chr7	30242157	30264628	Parent=Scaffold300794	MDP0000421222					MDP0000421222	chr7	22359794	22361763	1970	AT2G45010.1	Arabidopsis thaliana	unknown protein	66.39	244	77	3	1	239	1	244	5e-94	340
MDP0000150261	MDC009631.580	Malus_x_domestica_v3.0.a1	cDNA_match	1065	1921	100	+	ID=MDP0000150261.path1	chr7	30265003	30281059	Parent=Scaffold300794	MDP0000150261					MDP0000150261	chr7	22367717	22373050	5334	AT5G51430.1	Arabidopsis thaliana	EYE (EMBRYO YELLOW)	71.4	437	84	3	516	912	392	827	8e-158	555
MDP0000150262	MDC009631.580	Malus_x_domestica_v3.0.a1	cDNA_match	9614	9656	100	-	ID=MDP0000150262.path1	chr7	30265003	30281059	Parent=Scaffold300794	MDP0000150262					MDP0000150262	chr7	22373473	22376308	2836	AT5G51410.3	Arabidopsis thaliana		72.12	269	43	1	1	269	1	237	6e-109	390
MDP0000396030	MDC009631.580	Malus_x_domestica_v3.0.a1	cDNA_match	1199	1858	100	-	ID=MDP0000396030.path1	chr7	30265003	30281059	Parent=Scaffold300794	MDP0000396030					MDP0000396030	chr7	22367851	22368510	660	AT5G51440.1	Arabidopsis thaliana	23.5 kDa mitochondrial small heat shock protein (HSP23.5-M)	45.71	210	81	4	21	219	23	210	9e-31	130
MDP0000120906	MDC003377.140	Malus_x_domestica_v3.0.a1	cDNA_match	781	825	100	+	ID=MDP0000120906.path1	chr7	30283269	30296307	Parent=Scaffold300794	MDP0000120906					MDP0000120906	chr7	22385699	22386034	336	AT4G25225.1	Arabidopsis thaliana	unknown protein	80	55	11	0	16	70	1	55	6e-21	95.5
MDP0000652676	MDC003377.140	Malus_x_domestica_v3.0.a1	cDNA_match	9055	9089	100	-	ID=MDP0000652676.path1	chr7	30283269	30296307	Parent=Scaffold300794	MDP0000652676					MDP0000652676	chr7	22389650	22394007	4358	AT3G47420.1	Arabidopsis thaliana	glycerol-3-phosphate transporter, putative / glycerol 3-phosphate permease, putative	71.67	526	135	5	30	549	1	518	0	694
MDP0000240958	MDC011590.136	Malus_x_domestica_v3.0.a1	cDNA_match	1072	1311	100	+	ID=MDP0000240958.path1	chr7	30296561	30303258	Parent=Scaffold300794	MDP0000240958					MDP0000240958	chr7	22399282	22404176	4895	AT4G25230.2	Arabidopsis thaliana	RIN2 (RPM1 INTERACTING PROTEIN 2); protein binding / ubiquitin-protein ligase/ zinc ion binding	63.79	591	175	5	1	583	1	560	0	719
MDP0000243452	MDC011590.136	Malus_x_domestica_v3.0.a1	cDNA_match	1072	1311	98	+	ID=MDP0000243452.path2	chr7	30296561	30303258	Parent=Scaffold300794		MDP0000243452				MDP0000243452	chr7	22425222	22430116	4895	AT4G25230.2	Arabidopsis thaliana	RIN2 (RPM1 INTERACTING PROTEIN 2); protein binding / ubiquitin-protein ligase/ zinc ion binding	63.79	591	175	5	1	583	1	560	0	719
MDP0000232952	MDC017013.566	Malus_x_domestica_v3.0.a1	cDNA_match	1818	2688	100	-	ID=MDP0000232952.path1	chr7	30394349	30412916	Parent=Scaffold300794	MDP0000232952					MDP0000232952	chr7	22496667	22498686	2020	AT2G45220.1	Arabidopsis thaliana	pectinesterase family protein	60.74	512	185	9	13	520	12	511	2e-175	612
MDP0000232955	MDC017013.566	Malus_x_domestica_v3.0.a1	cDNA_match	11313	11394	100	+	ID=MDP0000232955.path1	chr7	30394349	30412916	Parent=Scaffold300794	MDP0000232955					MDP0000232955	chr7	22507311	22511418	4108	AT5G51510.1	Arabidopsis thaliana	unknown protein	38.89	180	66	2	1	180	1	136	8e-20	94.7
MDP0000583825	MDC005343.249	Malus_x_domestica_v3.0.a1	cDNA_match	632	971	99	+	ID=MDP0000583825.path2	chr7	30416456	30418543	Parent=Scaffold300794		MDP0000583825				MDP0000583825	chr4	2817518	2819205	1688	AT3G47570.1	Arabidopsis thaliana	leucine-rich repeat transmembrane protein kinase, putative	61.68	107	36	1	1	102	751	857	1e-35	146
MDP0000735850	MDC005343.249	Malus_x_domestica_v3.0.a1	cDNA_match	41	946	100	+	ID=MDP0000735850.path1	chr7	30416456	30418543	Parent=Scaffold300794	MDP0000735850					MDP0000735850	chr7	22518146	22519365	1220	AT3G47570.1	Arabidopsis thaliana	leucine-rich repeat transmembrane protein kinase, putative	49.84	313	142	6	4	303	551	861	8e-79	290
MDP0000895781	MDC010745.343	Malus_x_domestica_v3.0.a1	cDNA_match	233	364	100	+	ID=MDP0000895781.path1	chr7	30471366	30477272	Parent=Scaffold300794	MDP0000895781					MDP0000895781	chr7	22573248	22576953	3706	AT5G62310.1	Arabidopsis thaliana	IRE (INCOMPLETE ROOT HAIR ELONGATION); kinase/ protein serine/threonine kinase	78.12	393	74	4	12	402	782	1164	2e-179	625
MDP0000139586	MDC009439.430	Malus_x_domestica_v3.0.a1	cDNA_match	6757	6906	100	-	ID=MDP0000139586.path1	chr7	30588519	30597452	Parent=Scaffold300794	MDP0000139586					MDP0000139586	chr7	22693453	22697074	3622	AT5G51660.1	Arabidopsis thaliana	CPSF160; nucleic acid binding	77.78	144	32	0	1	144	162	305	7e-67	251
MDP0000385626	MDC008475.815	Malus_x_domestica_v3.0.a1	cDNA_match	1412	3393	98	+	ID=MDP0000385626.path5	chr7	30619273	30622850	Parent=Scaffold300794					MDP0000385626	MDP0000385626	chr0	106623771	106625752	1982	ATMG00300.1	Arabidopsis thaliana	hypothetical protein	43.48	115	60	1	392	506	28	137	2e-16	84.3
MDP0000522276	MDC008475.815	Malus_x_domestica_v3.0.a1	cDNA_match	2351	3407	100	+	ID=MDP0000522276.path1	chr7	30619273	30622850	Parent=Scaffold300794	MDP0000522276					MDP0000522276	chr7	22723273	22724455	1183	ATMG00300.1	Arabidopsis thaliana	hypothetical protein	44.54	119	61	1	80	198	29	142	2e-18	90.5
MDP0000137113	MDC005718.272	Malus_x_domestica_v3.0.a1	cDNA_match	5861	8698	100	+	ID=MDP0000137113.path1	chr7	30634341	30650304	Parent=Scaffold300794	MDP0000137113					MDP0000137113	chr7	22741851	22744688	2838	AT3G07040.1	Arabidopsis thaliana	RPM1 (RESISTANCE TO P. SYRINGAE PV MACULICOLA 1); nucleotide binding / protein binding	32.91	936	593	16	1	922	1	915	7e-115	412
MDP0000249156	MDC005718.272	Malus_x_domestica_v3.0.a1	cDNA_match	12366	12492	100	+	ID=MDP0000249156.path1	chr7	30634341	30650304	Parent=Scaffold300794	MDP0000249156					MDP0000249156	chr7	22748356	22751877	3522	AT3G07040.1	Arabidopsis thaliana	RPM1 (RESISTANCE TO P. SYRINGAE PV MACULICOLA 1); nucleotide binding / protein binding	33.8	793	458	17	46	785	6	784	6e-89	325
MDP0000318017	MDC005718.272	Malus_x_domestica_v3.0.a1	cDNA_match	7628	7932	91	+	ID=MDP0000318017.path2	chr7	30634341	30650304	Parent=Scaffold300794		MDP0000318017				MDP0000318017	chr7	22721438	22722508	1071	AT3G07040.1	Arabidopsis thaliana	RPM1 (RESISTANCE TO P. SYRINGAE PV MACULICOLA 1); nucleotide binding / protein binding	31.23	333	212	7	2	320	590	919	2e-38	156
MDP0000128153	MDC013969.324	Malus_x_domestica_v3.0.a1	cDNA_match	7500	7636	100	-	ID=MDP0000128153.path1	chr7	30650305	30677573	Parent=Scaffold300794	MDP0000128153					MDP0000128153	chr7	22755946	22759590	3645	AT5G07170.1	Arabidopsis thaliana	unknown protein	42.73	110	44	6	24	121	128	230	2e-09	58.9
MDP0000318017	MDC013969.324	Malus_x_domestica_v3.0.a1	cDNA_match	24435	24749	91	-	ID=MDP0000318017.path3	chr7	30650305	30677573	Parent=Scaffold300794			MDP0000318017			MDP0000318017	chr7	22721438	22722508	1071	AT3G07040.1	Arabidopsis thaliana	RPM1 (RESISTANCE TO P. SYRINGAE PV MACULICOLA 1); nucleotide binding / protein binding	31.23	333	212	7	2	320	590	919	2e-38	156
MDP0000395902	MDC013969.324	Malus_x_domestica_v3.0.a1	cDNA_match	23679	26516	100	-	ID=MDP0000395902.path1	chr7	30650305	30677573	Parent=Scaffold300794	MDP0000395902					MDP0000395902	chr7	22775633	22778470	2838	AT3G07040.1	Arabidopsis thaliana	RPM1 (RESISTANCE TO P. SYRINGAE PV MACULICOLA 1); nucleotide binding / protein binding	32.58	927	590	16	1	913	1	906	9e-105	378
MDP0000201797	MDC012730.218	Malus_x_domestica_v3.0.a1	cDNA_match	2691	2880	100	-	ID=MDP0000201797.path1	chr7	30704532	30709564	Parent=Scaffold300794	MDP0000201797					MDP0000201797	chr7	22806195	22809061	2867	AT3G54300.2	Arabidopsis thaliana	ATVAMP727 (VESICLE-ASSOCIATED MEMBRANE PROTEIN 727)	71.03	214	58	2	1	213	1	211	4e-77	284
MDP0000309074	MDC012730.258	Malus_x_domestica_v3.0.a1	cDNA_match	14768	14887	100	+	ID=MDP0000309074.path2	chr7	30713059	30732316	Parent=Scaffold300794		MDP0000309074				MDP0000309074	chr7	22816009	22819786	3778	AT2G38710.2	Arabidopsis thaliana	AMMECR1 family	76.77	155	36	0	1	155	36	190	4e-70	259
MDP0000391657	MDC012730.258	Malus_x_domestica_v3.0.a1	cDNA_match	13223	13326	100	+	ID=MDP0000391657.path1	chr7	30713059	30732316	Parent=Scaffold300794	MDP0000391657					MDP0000391657	chr7	22827931	22833332	5402	AT2G38710.2	Arabidopsis thaliana	AMMECR1 family	69.38	209	64	0	1	209	1	209	5e-89	323
MDP0000309074	MDC020196.144	Malus_x_domestica_v3.0.a1	cDNA_match	4943	5062	100	-	ID=MDP0000309074.path1	chr7	30713076	30718631	Parent=Scaffold300794	MDP0000309074					MDP0000309074	chr7	22816009	22819786	3778	AT2G38710.2	Arabidopsis thaliana	AMMECR1 family	76.77	155	36	0	1	155	36	190	4e-70	259
MDP0000391657	MDC020196.144	Malus_x_domestica_v3.0.a1	cDNA_match	4943	5062	100	-	ID=MDP0000391657.path2	chr7	30713076	30718631	Parent=Scaffold300794		MDP0000391657				MDP0000391657	chr7	22827931	22833332	5402	AT2G38710.2	Arabidopsis thaliana	AMMECR1 family	69.38	209	64	0	1	209	1	209	5e-89	323
MDP0000233613	MDC005272.404	Malus_x_domestica_v3.0.a1	cDNA_match	180	373	99	+	ID=MDP0000233613.path2	chr7	30749806	30753588	Parent=Scaffold300794		MDP0000233613				MDP0000233613	chr1	8214645	8216746	2102	AT1G11710.1	Arabidopsis thaliana	pentatricopeptide (PPR) repeat-containing protein	40.98	510	167	7	105	482	8	515	8e-100	361
MDP0000285610	MDC005272.404	Malus_x_domestica_v3.0.a1	cDNA_match	1758	2304	98	+	ID=MDP0000285610.path3	chr7	30749806	30753588	Parent=Scaffold300794			MDP0000285610			MDP0000285610	chr7	22854572	22857741	3170	AT1G11710.1	Arabidopsis thaliana	pentatricopeptide (PPR) repeat-containing protein	36.45	535	250	8	1	530	205	654	4e-89	325
MDP0000562614	MDC005272.404	Malus_x_domestica_v3.0.a1	cDNA_match	1921	2304	100	+	ID=MDP0000562614.path1	chr7	30749806	30753588	Parent=Scaffold300794	MDP0000562614					MDP0000562614	chr1	8216764	8217147	384	AT1G11710.1	Arabidopsis thaliana	pentatricopeptide (PPR) repeat-containing protein	44.53	128	69	1	1	126	527	654	3e-27	117
MDP0000855311	MDC005272.404	Malus_x_domestica_v3.0.a1	cDNA_match	516	1028	100	+	ID=MDP0000855311.path1	chr7	30749806	30753588	Parent=Scaffold300794	MDP0000855311					MDP0000855311	chr7	22851971	22852623	653	AT1G11710.1	Arabidopsis thaliana	pentatricopeptide (PPR) repeat-containing protein	52.3	174	77	4	12	181	8	179	6e-45	176
MDP0000285610	MDC009979.123	Malus_x_domestica_v3.0.a1	cDNA_match	2950	3298	100	-	ID=MDP0000285610.path1	chr7	30752794	30756138	Parent=Scaffold300794	MDP0000285610					MDP0000285610	chr7	22854572	22857741	3170	AT1G11710.1	Arabidopsis thaliana	pentatricopeptide (PPR) repeat-containing protein	36.45	535	250	8	1	530	205	654	4e-89	325
MDP0000288421	MDC009979.123	Malus_x_domestica_v3.0.a1	cDNA_match	477	1046	100	-	ID=MDP0000288421.path2	chr7	30752794	30756138	Parent=Scaffold300794		MDP0000288421				MDP0000288421	chr7	22867699	22868614	916	AT1G11710.1	Arabidopsis thaliana	pentatricopeptide (PPR) repeat-containing protein	38.56	306	142	2	1	263	352	654	5e-57	217
MDP0000562614	MDC009979.123	Malus_x_domestica_v3.0.a1	cDNA_match	129	512	98	-	ID=MDP0000562614.path3	chr7	30752794	30756138	Parent=Scaffold300794			MDP0000562614			MDP0000562614	chr1	8216764	8217147	384	AT1G11710.1	Arabidopsis thaliana	pentatricopeptide (PPR) repeat-containing protein	44.53	128	69	1	1	126	527	654	3e-27	117
MDP0000297215	MDC013158.368	Malus_x_domestica_v3.0.a1	cDNA_match	3612	3684	100	+	ID=MDP0000297215.path1	chr7	30832679	30855268	Parent=Scaffold300794	MDP0000297215					MDP0000297215	chr7	22937940	22956317	18378	AT5G51740.1	Arabidopsis thaliana	peptidase M48 family protein	52.25	178	60	3	136	291	75	249	5e-47	185
MDP0000415106	MDC013158.368	Malus_x_domestica_v3.0.a1	cDNA_match	11357	12187	93	+	ID=MDP0000415106.path2	chr7	30832679	30855268	Parent=Scaffold300794		MDP0000415106				MDP0000415106	chr11	7181850	7182686	837	ATMG00860.1	Arabidopsis thaliana	hypothetical protein	33.01	103	64	2	177	277	14	113	3e-09	58.9
MDP0000125939	MDC010941.200	Malus_x_domestica_v3.0.a1	cDNA_match	11333	11632	100	+	ID=MDP0000125939.path1	chr7	30869713	30888243	Parent=Scaffold300794	MDP0000125939					MDP0000125939	chr7	22982695	22983706	1012	AT5G51790.1	Arabidopsis thaliana	basix helix-loop-helix (bHLH) family protein	46.02	176	88	3	70	245	29	197	4e-26	114
MDP0000240599	MDC010941.200	Malus_x_domestica_v3.0.a1	cDNA_match	16334	18256	100	-	ID=MDP0000240599.path1	chr7	30869713	30888243	Parent=Scaffold300794	MDP0000240599					MDP0000240599	chr7	22987696	22989618	1923	AT4G25390.1	Arabidopsis thaliana	protein kinase family protein	51.46	616	230	16	47	626	58	640	9e-138	487
MDP0000652631	MDC010941.200	Malus_x_domestica_v3.0.a1	cDNA_match	5153	5368	100	-	ID=MDP0000652631.path1	chr7	30869713	30888243	Parent=Scaffold300794	MDP0000652631					MDP0000652631	chr7	22972901	22976730	3830	AT5G51790.1	Arabidopsis thaliana	basix helix-loop-helix (bHLH) family protein	49.11	169	77	3	33	196	17	181	1e-36	149
MDP0000560255	MDC010941.199	Malus_x_domestica_v3.0.a1	cDNA_match	24236	24589	100	-	ID=MDP0000560255.path1	chr7	30891114	30917815	Parent=Scaffold300794	MDP0000560255					MDP0000560255	chr7	23008767	23017352	8586	AT3G15890.1	Arabidopsis thaliana	protein kinase family protein	50.94	265	126	2	279	542	61	322	3e-75	280
MDP0000878771	MDC000600.435	Malus_x_domestica_v3.0.a1	cDNA_match	2249	2310	100	+	ID=MDP0000878771.path1	chr7	30914884	30917741	Parent=Scaffold300794	MDP0000878771					MDP0000878771	chr7	23018782	23019297	516	AT4G35800.1	Arabidopsis thaliana	NRPB1 (RNA POLYMERASE II LARGE SUBUNIT); DNA binding / DNA-directed RNA polymerase	90.67	75	7	0	22	96	399	473	6e-37	148
MDP0000129923	MDC053047.000	Malus_x_domestica_v3.0.a1	cDNA_match	5926	7054	100	-	ID=MDP0000129923.path1	chr7	30920504	30938736	Parent=Scaffold300794	MDP0000129923					MDP0000129923	chr7	23027971	23031452	3482	AT5G51800.1	Arabidopsis thaliana	FUNCTIONS IN: molecular_function unknown; INVOLVED IN: biological_process unknown; LOCATED IN: cellular_component unknown; EXPRESSED IN: shoot apex, embryo; EXPRESSED DURING: D bilateral stage, E expanded cotyledon stage; CONTAINS InterPro DOMAIN/s: Protein kinase-like (InterPro:IPR011009); BEST Arabidopsis thaliana protein match is: gt-2-related (TAIR:AT2G33550.1); Has 429 Blast hits to 424 prot…	52.83	901	306	22	168	1006	124	967	0	853
MDP0000144669	MDC053047.000	Malus_x_domestica_v3.0.a1	cDNA_match	5926	7054	91	-	ID=MDP0000144669.path2	chr7	30920504	30938736	Parent=Scaffold300794		MDP0000144669				MDP0000144669	chr1	24864758	24868247	3490	AT5G51800.1	Arabidopsis thaliana	FUNCTIONS IN: molecular_function unknown; INVOLVED IN: biological_process unknown; LOCATED IN: cellular_component unknown; EXPRESSED IN: shoot apex, embryo; EXPRESSED DURING: D bilateral stage, E expanded cotyledon stage; CONTAINS InterPro DOMAIN/s: Protein kinase-like (InterPro:IPR011009); BEST Arabidopsis thaliana protein match is: gt-2-related (TAIR:AT2G33550.1); Has 429 Blast hits to 424 prot…	53	866	294	19	183	979	139	960	0	837
MDP0000609360	MDC014058.506	Malus_x_domestica_v3.0.a1	cDNA_match	1987	2865	100	+	ID=MDP0000609360.path1	chr7	30922130	30925102	Parent=Scaffold300794	MDP0000609360					MDP0000609360	chr7	23025766	23026720	955	ATMG00300.1	Arabidopsis thaliana	hypothetical protein	37.93	116	70	1	32	145	26	141	1e-14	77.4
MDP0000121191	MDC003829.727	Malus_x_domestica_v3.0.a1	cDNA_match	2439	3187	100	+	ID=MDP0000121191.path1	chr7	30940758	30949042	Parent=Scaffold300794	MDP0000121191					MDP0000121191	chr7	23044846	23046317	1472	AT5G62180.1	Arabidopsis thaliana	AtCXE20 (Arabidopsis thaliana carboxyesterase 20); carboxylesterase	53.4	206	90	4	3	204	15	218	2e-57	219
MDP0000268659	MDC002256.270	Malus_x_domestica_v3.0.a1	cDNA_match	10210	10875	100	+	ID=MDP0000268659.path1	chr7	30951438	30969436	Parent=Scaffold300794	MDP0000268659					MDP0000268659	chr7	23063297	23067846	4550	AT4G23160.1	Arabidopsis thaliana	protein kinase family protein	56.67	90	38	1	223	311	132	221	9e-25	110
MDP0000130564	MDC018631.172	Malus_x_domestica_v3.0.a1	cDNA_match	463	525	100	-	ID=MDP0000130564.path3	chr7	30968986	30973019	Parent=Scaffold300794			MDP0000130564			MDP0000130564	chr7	23070723	23071160	438	AT5G37680.1	Arabidopsis thaliana	ATARLA1A (ADP-ribosylation factor-like A1A); GTP binding	94.52	73	4	0	1	73	20	92	1e-36	147
MDP0000181139	MDC008412.344	Malus_x_domestica_v3.0.a1	cDNA_match	5610	5843	100	-	ID=MDP0000181139.path1	chr7	31008542	31019435	Parent=Scaffold300794	MDP0000181139					MDP0000181139	chr7	23111143	23116034	4892	AT5G51820.1	Arabidopsis thaliana	PGM (PHOSPHOGLUCOMUTASE); phosphoglucomutase	86.33	534	66	2	78	604	90	623	0	954
MDP0000866748	MDC008412.344	Malus_x_domestica_v3.0.a1	cDNA_match	5610	5843	89	-	ID=MDP0000866748.path2	chr7	31008542	31019435	Parent=Scaffold300794		MDP0000866748				MDP0000866748	chr1	24934731	24939601	4871	AT5G51820.1	Arabidopsis thaliana	PGM (PHOSPHOGLUCOMUTASE); phosphoglucomutase	84.31	580	67	2	74	652	67	623	0	1006
MDP0000136474	MDC003072.115	Malus_x_domestica_v3.0.a1	cDNA_match	37467	37658	93	+	ID=MDP0000136474.path3	chr7	31035158	31076847	Parent=Scaffold300794			MDP0000136474			MDP0000136474	chr0	52473268	52476032	2765	AT4G23160.1	Arabidopsis thaliana	protein kinase family protein	48.48	66	34	0	283	348	85	150	1e-12	70.9
MDP0000173131	MDC003072.115	Malus_x_domestica_v3.0.a1	cDNA_match	7690	7761	100	+	ID=MDP0000173131.path1	chr7	31035158	31076847	Parent=Scaffold300794	MDP0000173131					MDP0000173131	chr7	23144497	23148363	3867	AT5G51830.1	Arabidopsis thaliana	pfkB-type carbohydrate kinase family protein	83.54	316	52	0	134	449	23	338	5e-146	514
MDP0000276269	MDC003072.115	Malus_x_domestica_v3.0.a1	cDNA_match	36783	36865	100	-	ID=MDP0000276269.path1	chr7	31035158	31076847	Parent=Scaffold300794	MDP0000276269					MDP0000276269	chr7	23168236	23173672	5437	AT5G62165.3	Arabidopsis thaliana	AGL42 (AGAMOUS LIKE 42); transcription factor	53.54	99	46	0	59	157	78	176	2e-22	103
MDP0000384443	MDC003072.115	Malus_x_domestica_v3.0.a1	cDNA_match	39425	41272	99	+	ID=MDP0000384443.path2	chr7	31035158	31076847	Parent=Scaffold300794		MDP0000384443				MDP0000384443	chr13	2347372	2349219	1848	AT4G23160.1	Arabidopsis thaliana	protein kinase family protein	44.06	497	270	4	101	591	85	579	8e-109	391
MDP0000438830	MDC003072.115	Malus_x_domestica_v3.0.a1	cDNA_match	40703	41272	99	+	ID=MDP0000438830.path3	chr7	31035158	31076847	Parent=Scaffold300794			MDP0000438830			MDP0000438830	chr13	2341915	2342484	570	AT4G23160.1	Arabidopsis thaliana	protein kinase family protein	44.38	169	90	3	2	168	416	582	2e-30	128
MDP0000680113	MDC003072.115	Malus_x_domestica_v3.0.a1	cDNA_match	36872	37100	100	+	ID=MDP0000680113.path1	chr7	31035158	31076847	Parent=Scaffold300794	MDP0000680113					MDP0000680113	chr7	23173679	23178079	4401	AT4G23160.1	Arabidopsis thaliana	protein kinase family protein	43.66	497	272	4	638	1128	85	579	8e-107	385
MDP0000765663	MDC003072.115	Malus_x_domestica_v3.0.a1	cDNA_match	9276	9523	95	+	ID=MDP0000765663.path2	chr7	31035158	31076847	Parent=Scaffold300794		MDP0000765663				MDP0000765663	chr1	24968994	24972364	3371	AT5G51830.1	Arabidopsis thaliana	pfkB-type carbohydrate kinase family protein	82.39	318	56	0	36	353	23	340	6e-145	510
MDP0000937157	MDC003072.115	Malus_x_domestica_v3.0.a1	cDNA_match	12626	12715	100	+	ID=MDP0000937157.path1	chr7	31035158	31076847	Parent=Scaffold300794	MDP0000937157					MDP0000937157	chr7	23149433	23152601	3169	AT5G51840.1	Arabidopsis thaliana	unknown protein	63.11	244	80	4	5	245	4	240	1e-78	289
MDP0000937158	MDC003072.115	Malus_x_domestica_v3.0.a1	cDNA_match	24954	25170	100	-	ID=MDP0000937158.path1	chr7	31035158	31076847	Parent=Scaffold300794	MDP0000937158					MDP0000937158	chr7	23159010	23161977	2968	AT5G62170.1	Arabidopsis thaliana	unknown protein	50	188	79	4	539	723	485	660	5e-45	179
MDP0000195718	MDC018373.251	Malus_x_domestica_v3.0.a1	cDNA_match	1182	1631	98	+	ID=MDP0000195718.path2	chr7	31040974	31044871	Parent=Scaffold300794		MDP0000195718				MDP0000195718	chr13	34515799	34518223	2425	AT5G45060.1	Arabidopsis thaliana	disease resistance protein (TIR-NBS-LRR class), putative	27.85	377	222	16	64	399	720	1087	3e-20	96.7
MDP0000307089	MDC018373.251	Malus_x_domestica_v3.0.a1	cDNA_match	307	405	100	+	ID=MDP0000307089.path1	chr7	31040974	31044871	Parent=Scaffold300794	MDP0000307089					MDP0000307089	chr7	23142930	23145333	2404	AT5G38340.1	Arabidopsis thaliana	disease resistance protein (TIR-NBS-LRR class), putative	35.68	241	137	6	8	230	553	793	2e-22	103
MDP0000136474	MDC001303.408	Malus_x_domestica_v3.0.a1	cDNA_match	2576	2767	94	+	ID=MDP0000136474.path2	chr7	31068178	31082106	Parent=Scaffold300794		MDP0000136474				MDP0000136474	chr0	52473268	52476032	2765	AT4G23160.1	Arabidopsis thaliana	protein kinase family protein	48.48	66	34	0	283	348	85	150	1e-12	70.9
MDP0000384443	MDC001303.408	Malus_x_domestica_v3.0.a1	cDNA_match	4534	6381	98	+	ID=MDP0000384443.path3	chr7	31068178	31082106	Parent=Scaffold300794			MDP0000384443			MDP0000384443	chr13	2347372	2349219	1848	AT4G23160.1	Arabidopsis thaliana	protein kinase family protein	44.06	497	270	4	101	591	85	579	8e-109	391
MDP0000438830	MDC001303.408	Malus_x_domestica_v3.0.a1	cDNA_match	5812	6381	100	+	ID=MDP0000438830.path1	chr7	31068178	31082106	Parent=Scaffold300794	MDP0000438830					MDP0000438830	chr13	2341915	2342484	570	AT4G23160.1	Arabidopsis thaliana	protein kinase family protein	44.38	169	90	3	2	168	416	582	2e-30	128
MDP0000680113	MDC001303.408	Malus_x_domestica_v3.0.a1	cDNA_match	1981	2209	100	+	ID=MDP0000680113.path2	chr7	31068178	31082106	Parent=Scaffold300794		MDP0000680113				MDP0000680113	chr7	23173679	23178079	4401	AT4G23160.1	Arabidopsis thaliana	protein kinase family protein	43.66	497	272	4	638	1128	85	579	8e-107	385
MDP0000533837	MDC000005.464	Malus_x_domestica_v3.0.a1	cDNA_match	313	1788	100	+	ID=MDP0000533837.path1	chr7	31080017	31084420	Parent=Scaffold300794	MDP0000533837					MDP0000533837	chr7	23181979	23183454	1476	AT1G19260.1	Arabidopsis thaliana	hAT dimerisation domain-containing protein	48.77	488	249	1	1	488	280	766	2e-117	419
MDP0000459957	MDC016958.355	Malus_x_domestica_v3.0.a1	cDNA_match	1370	2600	100	+	ID=MDP0000459957.path1	chr7	31128896	31132967	Parent=Scaffold300794	MDP0000459957					MDP0000459957	chr7	23231915	23233679	1765	AT4G00980.1	Arabidopsis thaliana	zinc knuckle (CCHC-type) family protein	31.79	173	109	4	12	176	194	365	2e-20	97.1
MDP0000465603	MDC016958.355	Malus_x_domestica_v3.0.a1	cDNA_match	1370	2377	98	+	ID=MDP0000465603.path4	chr7	31128896	31132967	Parent=Scaffold300794				MDP0000465603		MDP0000465603	chr9	4209112	4210122	1011	AT4G00980.1	Arabidopsis thaliana	zinc knuckle (CCHC-type) family protein	29.05	296	187	9	12	292	194	481	3e-24	109
MDP0000491930	MDC016958.355	Malus_x_domestica_v3.0.a1	cDNA_match	1370	2586	99	+	ID=MDP0000491930.path3	chr7	31128896	31132967	Parent=Scaffold300794			MDP0000491930			MDP0000491930	chr13	9612182	9614567	2386	AT4G00980.1	Arabidopsis thaliana	zinc knuckle (CCHC-type) family protein	31.21	173	110	4	12	176	194	365	5e-19	92.4
MDP0000699629	MDC016958.355	Malus_x_domestica_v3.0.a1	cDNA_match	1370	2554	99	+	ID=MDP0000699629.path4	chr7	31128896	31132967	Parent=Scaffold300794				MDP0000699629		MDP0000699629	chr2	15249078	15250262	1185	AT4G00980.1	Arabidopsis thaliana	zinc knuckle (CCHC-type) family protein	30.64	173	111	4	12	176	194	365	3e-19	92.8
MDP0000406235	MDC001015.251	Malus_x_domestica_v3.0.a1	cDNA_match	1901	2218	96	+	ID=MDP0000406235.path4	chr7	31130867	31150615	Parent=Scaffold300794				MDP0000406235		MDP0000406235	chr11	10686755	10687072	318	AT4G23160.1	Arabidopsis thaliana	protein kinase family protein	40.7	86	48	2	1	85	496	579	4e-11	62.8
MDP0000430149	MDC001015.251	Malus_x_domestica_v3.0.a1	cDNA_match	732	959	100	+	ID=MDP0000430149.path1	chr7	31130867	31150615	Parent=Scaffold300794	MDP0000430149					MDP0000430149	chr7	23233248	23233475	228	AT4G23160.1	Arabidopsis thaliana	protein kinase family protein	54.67	75	34	0	1	75	102	176	6e-21	95.5
MDP0000430150	MDC001015.251	Malus_x_domestica_v3.0.a1	cDNA_match	1005	1158	100	+	ID=MDP0000430150.path1	chr7	31130867	31150615	Parent=Scaffold300794	MDP0000430150					MDP0000430150	chr7	23233521	23233991	471	AT4G23160.1	Arabidopsis thaliana	protein kinase family protein	40.13	157	77	2	1	140	193	349	2e-29	124
MDP0000430151	MDC001015.251	Malus_x_domestica_v3.0.a1	cDNA_match	1901	2163	100	+	ID=MDP0000430151.path1	chr7	31130867	31150615	Parent=Scaffold300794	MDP0000430151					MDP0000430151	chr7	23234417	23236665	2249	AT4G23160.1	Arabidopsis thaliana	protein kinase family protein	42.35	85	46	2	2	85	497	579	3e-12	66.6
MDP0000430152	MDC001015.251	Malus_x_domestica_v3.0.a1	cDNA_match	6793	9366	100	-	ID=MDP0000430152.path1	chr7	31130867	31150615	Parent=Scaffold300794	MDP0000430152					MDP0000430152	chr7	23239309	23241882	2574	AT4G23160.1	Arabidopsis thaliana	protein kinase family protein	35.61	483	297	7	337	812	77	552	1e-85	314
MDP0000430157	MDC001015.251	Malus_x_domestica_v3.0.a1	cDNA_match	13081	13598	100	+	ID=MDP0000430157.path1	chr7	31130867	31150615	Parent=Scaffold300794	MDP0000430157					MDP0000430157	chr7	23245597	23246306	710	AT5G51950.2	Arabidopsis thaliana	glucose-methanol-choline (GMC) oxidoreductase family protein	64.97	177	62	0	6	182	366	542	8e-68	253
MDP0000459957	MDC001015.251	Malus_x_domestica_v3.0.a1	cDNA_match	9510	10743	99	-	ID=MDP0000459957.path3	chr7	31130867	31150615	Parent=Scaffold300794			MDP0000459957			MDP0000459957	chr7	23231915	23233679	1765	AT4G00980.1	Arabidopsis thaliana	zinc knuckle (CCHC-type) family protein	31.79	173	109	4	12	176	194	365	2e-20	97.1
MDP0000463125	MDC001015.251	Malus_x_domestica_v3.0.a1	cDNA_match	1490	1930	95	+	ID=MDP0000463125.path4	chr7	31130867	31150615	Parent=Scaffold300794				MDP0000463125		MDP0000463125	chr0	31741682	31742128	447	AT4G23160.1	Arabidopsis thaliana	protein kinase family protein	40.14	147	88	0	1	147	358	504	7e-30	125
MDP0000466472	MDC001015.251	Malus_x_domestica_v3.0.a1	cDNA_match	1631	2218	95	+	ID=MDP0000466472.path4	chr7	31130867	31150615	Parent=Scaffold300794				MDP0000466472		MDP0000466472	chr11	10689710	10690297	588	AT4G23160.1	Arabidopsis thaliana	protein kinase family protein	42.86	175	97	2	2	175	407	579	1e-28	122
MDP0000480421	MDC001015.251	Malus_x_domestica_v3.0.a1	cDNA_match	1483	1839	96	+	ID=MDP0000480421.path3	chr7	31130867	31150615	Parent=Scaffold300794			MDP0000480421			MDP0000480421	chr12	5473993	5474352	360	AT4G23160.1	Arabidopsis thaliana	protein kinase family protein	40.34	119	71	0	1	119	356	474	3e-24	106
MDP0000487249	MDC001015.251	Malus_x_domestica_v3.0.a1	cDNA_match	7834	8016	97	-	ID=MDP0000487249.path1	chr7	31130867	31150615	Parent=Scaffold300794	MDP0000487249					MDP0000487249	chr9	4537533	4538549	1017	AT4G23160.1	Arabidopsis thaliana	protein kinase family protein	29.65	199	137	3	42	238	316	513	3e-19	92.4
MDP0000527239	MDC001015.251	Malus_x_domestica_v3.0.a1	cDNA_match	1901	2218	97	+	ID=MDP0000527239.path4	chr7	31130867	31150615	Parent=Scaffold300794				MDP0000527239		MDP0000527239	chr11	6678981	6679298	318	AT4G23160.1	Arabidopsis thaliana	protein kinase family protein	41.18	85	47	2	2	85	497	579	1e-10	61.6
MDP0000562447	MDC001015.251	Malus_x_domestica_v3.0.a1	cDNA_match	1344	1828	91	+	ID=MDP0000562447.path4	chr7	31130867	31150615	Parent=Scaffold300794				MDP0000562447		MDP0000562447	chr5	2698688	2699173	486	AT4G23160.1	Arabidopsis thaliana	protein kinase family protein	44.44	153	85	0	1	153	310	462	1e-34	142
MDP0000671201	MDC001015.251	Malus_x_domestica_v3.0.a1	cDNA_match	1901	2218	98	+	ID=MDP0000671201.path3	chr7	31130867	31150615	Parent=Scaffold300794			MDP0000671201			MDP0000671201	chr13	31431985	31432302	318	AT4G23160.1	Arabidopsis thaliana	protein kinase family protein	42.35	85	46	2	2	85	497	579	5e-12	65.9
MDP0000704193	MDC001015.251	Malus_x_domestica_v3.0.a1	cDNA_match	9478	10743	98	-	ID=MDP0000704193.path5	chr7	31130867	31150615	Parent=Scaffold300794					MDP0000704193	MDP0000704193	chr9	16797743	16801687	3945	AT4G23160.1	Arabidopsis thaliana	protein kinase family protein	33.47	484	308	7	484	960	77	553	1e-75	281
MDP0000740314	MDC001015.251	Malus_x_domestica_v3.0.a1	cDNA_match	100	1126	92	+	ID=MDP0000740314.path2	chr7	31130867	31150615	Parent=Scaffold300794		MDP0000740314				MDP0000740314	chr5	2796352	2797401	1050	AT4G23160.1	Arabidopsis thaliana	protein kinase family protein	47.17	159	80	1	195	349	80	238	1e-39	160
MDP0000770761	MDC001015.251	Malus_x_domestica_v3.0.a1	cDNA_match	12517	12756	100	+	ID=MDP0000770761.path1	chr7	31130867	31150615	Parent=Scaffold300794	MDP0000770761					MDP0000770761	chr7	23245033	23245272	240	AT5G51930.1	Arabidopsis thaliana	glucose-methanol-choline (GMC) oxidoreductase family protein	66.67	78	25	1	1	77	308	385	2e-24	107
MDP0000411448	MDC002686.326	Malus_x_domestica_v3.0.a1	cDNA_match	2187	3424	97	-	ID=MDP0000411448.path2	chr7	31132968	31137527	Parent=Scaffold300794		MDP0000411448				MDP0000411448	chr0	85449976	85451259	1284	ATMG00750.1	Arabidopsis thaliana	hypothetical protein	62.5	56	21	0	78	133	35	90	6e-15	79
MDP0000534522	MDC002686.326	Malus_x_domestica_v3.0.a1	cDNA_match	3911	4002	100	-	ID=MDP0000534522.path1	chr7	31132968	31137527	Parent=Scaffold300794	MDP0000534522					MDP0000534522	chr7	23236804	23238619	1816	ATMG00750.1	Arabidopsis thaliana	hypothetical protein	60.71	56	22	0	193	248	35	90	5e-14	76.6
MDP0000653723	MDC002686.326	Malus_x_domestica_v3.0.a1	cDNA_match	2187	3647	98	-	ID=MDP0000653723.path2	chr7	31132968	31137527	Parent=Scaffold300794		MDP0000653723				MDP0000653723	chr14	7491177	7492637	1461	ATMG00750.1	Arabidopsis thaliana	hypothetical protein	58.93	56	23	0	137	192	35	90	2e-12	70.9
MDP0000671614	MDC002686.326	Malus_x_domestica_v3.0.a1	cDNA_match	2253	4235	97	-	ID=MDP0000671614.path3	chr7	31132968	31137527	Parent=Scaffold300794			MDP0000671614			MDP0000671614	chr0	100652907	100654889	1983	ATMG00860.1	Arabidopsis thaliana	hypothetical protein	35.85	106	67	1	10	115	37	141	2e-16	85.1
MDP0000169409	MDC005673.328	Malus_x_domestica_v3.0.a1	cDNA_match	5417	5496	100	-	ID=MDP0000169409.path2	chr7	31136294	31141865	Parent=Scaffold300794		MDP0000169409				MDP0000169409	chr7	23257181	23258504	1324	AT5G51950.2	Arabidopsis thaliana	glucose-methanol-choline (GMC) oxidoreductase family protein	59.65	114	46	0	23	136	32	145	7e-34	139
MDP0000270969	MDC005673.328	Malus_x_domestica_v3.0.a1	cDNA_match	357	589	99	+	ID=MDP0000270969.path3	chr7	31136294	31141865	Parent=Scaffold300794			MDP0000270969			MDP0000270969	chr15	16954569	16958230	3662	ATMG00810.1	Arabidopsis thaliana	hypothetical protein	45.75	153	83	0	218	370	27	179	2e-35	147
MDP0000272126	MDC005673.328	Malus_x_domestica_v3.0.a1	cDNA_match	4707	4782	100	-	ID=MDP0000272126.path2	chr7	31136294	31141865	Parent=Scaffold300794		MDP0000272126				MDP0000272126	chr7	23242116	23242725	610	AT5G51950.2	Arabidopsis thaliana	glucose-methanol-choline (GMC) oxidoreductase family protein	61.02	118	46	0	26	143	28	145	3e-36	147
MDP0000273427	MDC005673.328	Malus_x_domestica_v3.0.a1	cDNA_match	198	536	94	+	ID=MDP0000273427.path2	chr7	31136294	31141865	Parent=Scaffold300794		MDP0000273427				MDP0000273427	chr7	23253205	23257484	4280	AT4G23160.1	Arabidopsis thaliana	protein kinase family protein	40.54	185	104	2	107	285	260	444	1e-33	140
MDP0000640415	MDC005673.328	Malus_x_domestica_v3.0.a1	cDNA_match	2618	3261	99	+	ID=MDP0000640415.path2	chr7	31136294	31141865	Parent=Scaffold300794		MDP0000640415				MDP0000640415	chr7	23254944	23255587	644	AT4G23160.1	Arabidopsis thaliana	protein kinase family protein	45.15	206	108	2	1	201	193	398	3e-47	184
MDP0000753176	MDC005673.328	Malus_x_domestica_v3.0.a1	cDNA_match	192	1940	100	+	ID=MDP0000753176.path1	chr7	31136294	31141865	Parent=Scaffold300794	MDP0000753176					MDP0000753176	chr7	23238135	23239883	1749	ATMG00710.1	Arabidopsis thaliana	hypothetical protein	34.12	85	53	1	454	538	2	83	3e-08	57
MDP0000753178	MDC005673.328	Malus_x_domestica_v3.0.a1	cDNA_match	2618	3829	100	+	ID=MDP0000753178.path2	chr7	31136294	31141865	Parent=Scaffold300794		MDP0000753178				MDP0000753178	chr7	23240561	23241772	1212	AT4G23160.1	Arabidopsis thaliana	protein kinase family protein	43.42	403	219	4	1	395	193	594	2e-94	342
MDP0000138173	MDC003487.406	Malus_x_domestica_v3.0.a1	cDNA_match	22565	22691	100	-	ID=MDP0000138173.path1	chr7	31141132	31169356	Parent=Scaffold300794	MDP0000138173					MDP0000138173	chr7	23266662	23269896	3235	AT4G00755.2	Arabidopsis thaliana	F-box family protein	54.19	310	134	3	5	308	1	308	7e-85	310
MDP0000156161	MDC003487.406	Malus_x_domestica_v3.0.a1	cDNA_match	22565	22691	100	-	ID=MDP0000156161.path1	chr7	31141132	31169356	Parent=Scaffold300794	MDP0000156161					MDP0000156161	chr7	23261334	23265472	4139	AT4G00755.2	Arabidopsis thaliana	F-box family protein	55.07	276	116	3	5	274	1	274	9e-75	278
MDP0000342168	MDC003487.406	Malus_x_domestica_v3.0.a1	cDNA_match	15808	15999	100	+	ID=MDP0000342168.path1	chr7	31141132	31169356	Parent=Scaffold300794	MDP0000342168					MDP0000342168	chr7	23258589	23260974	2386	AT2G45740.3	Arabidopsis thaliana	PEX11D	81.62	234	43	0	2	235	3	236	1e-112	402
MDP0000928721	MDC003487.406	Malus_x_domestica_v3.0.a1	cDNA_match	7190	7457	100	+	ID=MDP0000928721.path1	chr7	31141132	31169356	Parent=Scaffold300794	MDP0000928721					MDP0000928721	chr7	23249971	23250870	900	AT3G07050.1	Arabidopsis thaliana	GTP-binding family protein	67.71	96	25	1	1	96	291	380	2e-31	131
MDP0000945689	MDC003487.406	Malus_x_domestica_v3.0.a1	cDNA_match	22565	22679	94	-	ID=MDP0000945689.path3	chr7	31141132	31169356	Parent=Scaffold300794			MDP0000945689			MDP0000945689	chr7	12803383	12806677	3295	AT4G00755.2	Arabidopsis thaliana	F-box family protein	51.82	330	131	2	1	324	1	308	2e-70	262
MDP0000273427	MDC013340.294	Malus_x_domestica_v3.0.a1	cDNA_match	3600	3942	100	+	ID=MDP0000273427.path3	chr7	31147271	31154055	Parent=Scaffold300794			MDP0000273427			MDP0000273427	chr7	23253205	23257484	4280	AT4G23160.1	Arabidopsis thaliana	protein kinase family protein	40.54	185	104	2	107	285	260	444	1e-33	140
MDP0000640412	MDC013340.294	Malus_x_domestica_v3.0.a1	cDNA_match	275	1792	100	+	ID=MDP0000640412.path1	chr7	31147271	31154055	Parent=Scaffold300794	MDP0000640412					MDP0000640412	chr7	23249195	23250712	1518	AT4G23160.1	Arabidopsis thaliana	protein kinase family protein	36.64	464	283	6	5	461	94	553	9e-83	304
MDP0000640415	MDC013340.294	Malus_x_domestica_v3.0.a1	cDNA_match	6024	6667	99	+	ID=MDP0000640415.path3	chr7	31147271	31154055	Parent=Scaffold300794			MDP0000640415			MDP0000640415	chr7	23254944	23255587	644	AT4G23160.1	Arabidopsis thaliana	protein kinase family protein	45.15	206	108	2	1	201	193	398	3e-47	184
MDP0000670293	MDC013340.294	Malus_x_domestica_v3.0.a1	cDNA_match	275	1792	98	+	ID=MDP0000670293.path5	chr7	31147271	31154055	Parent=Scaffold300794					MDP0000670293	MDP0000670293	chr12	15566983	15568500	1518	AT4G23160.1	Arabidopsis thaliana	protein kinase family protein	36.46	458	282	5	9	460	98	552	3e-86	315
MDP0000753176	MDC013340.294	Malus_x_domestica_v3.0.a1	cDNA_match	3594	5346	97	+	ID=MDP0000753176.path3	chr7	31147271	31154055	Parent=Scaffold300794			MDP0000753176			MDP0000753176	chr7	23238135	23239883	1749	ATMG00710.1	Arabidopsis thaliana	hypothetical protein	34.12	85	53	1	454	538	2	83	3e-08	57
MDP0000169409	MDC005277.205	Malus_x_domestica_v3.0.a1	cDNA_match	6308	6387	100	-	ID=MDP0000169409.path1	chr7	31150468	31156877	Parent=Scaffold300794	MDP0000169409					MDP0000169409	chr7	23257181	23258504	1324	AT5G51950.2	Arabidopsis thaliana	glucose-methanol-choline (GMC) oxidoreductase family protein	59.65	114	46	0	23	136	32	145	7e-34	139
MDP0000270969	MDC005277.205	Malus_x_domestica_v3.0.a1	cDNA_match	1247	1479	96	+	ID=MDP0000270969.path4	chr7	31150468	31156877	Parent=Scaffold300794				MDP0000270969		MDP0000270969	chr15	16954569	16958230	3662	ATMG00810.1	Arabidopsis thaliana	hypothetical protein	45.75	153	83	0	218	370	27	179	2e-35	147
MDP0000272126	MDC005277.205	Malus_x_domestica_v3.0.a1	cDNA_match	5598	5673	100	-	ID=MDP0000272126.path1	chr7	31150468	31156877	Parent=Scaffold300794	MDP0000272126					MDP0000272126	chr7	23242116	23242725	610	AT5G51950.2	Arabidopsis thaliana	glucose-methanol-choline (GMC) oxidoreductase family protein	61.02	118	46	0	26	143	28	145	3e-36	147
MDP0000273427	MDC005277.205	Malus_x_domestica_v3.0.a1	cDNA_match	1088	1430	100	+	ID=MDP0000273427.path1	chr7	31150468	31156877	Parent=Scaffold300794	MDP0000273427					MDP0000273427	chr7	23253205	23257484	4280	AT4G23160.1	Arabidopsis thaliana	protein kinase family protein	40.54	185	104	2	107	285	260	444	1e-33	140
MDP0000388045	MDC005277.205	Malus_x_domestica_v3.0.a1	cDNA_match	3560	4574	94	+	ID=MDP0000388045.path5	chr7	31150468	31156877	Parent=Scaffold300794					MDP0000388045	MDP0000388045	chr12	28810385	28811404	1020	AT4G23160.1	Arabidopsis thaliana	protein kinase family protein	45.33	353	170	4	1	339	210	553	8e-85	310
MDP0000640415	MDC005277.205	Malus_x_domestica_v3.0.a1	cDNA_match	3509	4152	99	+	ID=MDP0000640415.path1	chr7	31150468	31156877	Parent=Scaffold300794	MDP0000640415					MDP0000640415	chr7	23254944	23255587	644	AT4G23160.1	Arabidopsis thaliana	protein kinase family protein	45.15	206	108	2	1	201	193	398	3e-47	184
MDP0000738500	MDC005277.205	Malus_x_domestica_v3.0.a1	cDNA_match	407	1262	97	+	ID=MDP0000738500.path4	chr7	31150468	31156877	Parent=Scaffold300794				MDP0000738500		MDP0000738500	chr12	28792854	28795781	2928	AT1G21280.1	Arabidopsis thaliana	unknown protein	32.33	133	86	2	31	163	33	161	6e-16	83.6
MDP0000753178	MDC005277.205	Malus_x_domestica_v3.0.a1	cDNA_match	3509	4720	100	+	ID=MDP0000753178.path1	chr7	31150468	31156877	Parent=Scaffold300794	MDP0000753178					MDP0000753178	chr7	23240561	23241772	1212	AT4G23160.1	Arabidopsis thaliana	protein kinase family protein	43.42	403	219	4	1	395	193	594	2e-94	342
MDP0000138173	MDC012820.244	Malus_x_domestica_v3.0.a1	cDNA_match	5460	5586	100	+	ID=MDP0000138173.path2	chr7	31159553	31169091	Parent=Scaffold300794		MDP0000138173				MDP0000138173	chr7	23266662	23269896	3235	AT4G00755.2	Arabidopsis thaliana	F-box family protein	54.19	310	134	3	5	308	1	308	7e-85	310
MDP0000156161	MDC012820.244	Malus_x_domestica_v3.0.a1	cDNA_match	5460	5586	100	+	ID=MDP0000156161.path2	chr7	31159553	31169091	Parent=Scaffold300794		MDP0000156161				MDP0000156161	chr7	23261334	23265472	4139	AT4G00755.2	Arabidopsis thaliana	F-box family protein	55.07	276	116	3	5	274	1	274	9e-75	278
MDP0000945689	MDC012820.244	Malus_x_domestica_v3.0.a1	cDNA_match	5472	5586	94	+	ID=MDP0000945689.path2	chr7	31159553	31169091	Parent=Scaffold300794		MDP0000945689				MDP0000945689	chr7	12803383	12806677	3295	AT4G00755.2	Arabidopsis thaliana	F-box family protein	51.82	330	131	2	1	324	1	308	2e-70	262
MDP0000385563	MDC010050.339	Malus_x_domestica_v3.0.a1	cDNA_match	3157	3549	95	-	ID=MDP0000385563.path4	chr7	31162335	31168876	Parent=Scaffold300794				MDP0000385563		MDP0000385563	chr14	23158566	23158961	396	AT4G23160.1	Arabidopsis thaliana	protein kinase family protein	43.18	132	71	1	1	128	193	324	1e-27	118
MDP0000406233	MDC010050.339	Malus_x_domestica_v3.0.a1	cDNA_match	4697	5134	97	-	ID=MDP0000406233.path3	chr7	31162335	31168876	Parent=Scaffold300794			MDP0000406233			MDP0000406233	chr11	10684290	10684730	441	ATMG00300.1	Arabidopsis thaliana	hypothetical protein	32.41	108	65	3	1	104	39	142	2e-10	61.6
MDP0000468274	MDC010050.339	Malus_x_domestica_v3.0.a1	cDNA_match	4376	4468	100	-	ID=MDP0000468274.path1	chr7	31162335	31168876	Parent=Scaffold300794	MDP0000468274					MDP0000468274	chr7	23266904	23268452	1549	AT4G23160.1	Arabidopsis thaliana	protein kinase family protein	45.45	308	164	1	97	400	98	405	2e-72	269
MDP0000489098	MDC010050.339	Malus_x_domestica_v3.0.a1	cDNA_match	4697	5134	97	-	ID=MDP0000489098.path3	chr7	31162335	31168876	Parent=Scaffold300794			MDP0000489098			MDP0000489098	chr3	32120201	32120641	441	ATMG00300.1	Arabidopsis thaliana	hypothetical protein	32.41	108	65	3	1	104	39	142	2e-10	61.6
MDP0000526693	MDC010050.339	Malus_x_domestica_v3.0.a1	cDNA_match	4799	5134	96	-	ID=MDP0000526693.path3	chr7	31162335	31168876	Parent=Scaffold300794			MDP0000526693			MDP0000526693	chr3	2037553	2039751	2199	AT4G23160.1	Arabidopsis thaliana	protein kinase family protein	46.21	290	151	2	106	390	106	395	1e-65	247
MDP0000654942	MDC010050.339	Malus_x_domestica_v3.0.a1	cDNA_match	2920	3549	100	-	ID=MDP0000654942.path2	chr7	31162335	31168876	Parent=Scaffold300794		MDP0000654942				MDP0000654942	chr9	16781101	16781730	630	AT4G23160.1	Arabidopsis thaliana	protein kinase family protein	41.31	213	121	1	1	209	193	405	6e-45	177
MDP0000722745	MDC010050.339	Malus_x_domestica_v3.0.a1	cDNA_match	2920	4513	99	-	ID=MDP0000722745.path2	chr7	31162335	31168876	Parent=Scaffold300794		MDP0000722745				MDP0000722745	chr9	16784787	16786382	1596	AT4G23160.1	Arabidopsis thaliana	protein kinase family protein	45.45	308	164	1	228	531	98	405	4e-72	269
MDP0000920559	MDC010050.339	Malus_x_domestica_v3.0.a1	cDNA_match	246	537	100	-	ID=MDP0000920559.path1	chr7	31162335	31168876	Parent=Scaffold300794	MDP0000920559					MDP0000920559	chr7	23263999	23264521	523	AT1G79020.1	Arabidopsis thaliana	transcription factor-related	73.88	134	31	2	1	133	1	131	2e-46	181
MDP0000188052	MDC010241.225	Malus_x_domestica_v3.0.a1	cDNA_match	11562	11691	100	+	ID=MDP0000188052.path1	chr7	31188279	31213064	Parent=Scaffold300794	MDP0000188052					MDP0000188052	chr7	23301490	23302735	1246	AT5G51970.2	Arabidopsis thaliana	sorbitol dehydrogenase, putative / L-iditol 2-dehydrogenase, putative	79.35	368	72	1	1	368	1	364	7e-175	610
MDP0000188053	MDC010241.225	Malus_x_domestica_v3.0.a1	cDNA_match	17887	17917	100	-	ID=MDP0000188053.path1	chr7	31188279	31213064	Parent=Scaffold300794	MDP0000188053					MDP0000188053	chr7	23305595	23307845	2251	AT5G15510.2	Arabidopsis thaliana		41.87	246	78	6	29	220	184	418	8e-32	133
MDP0000188054	MDC010241.225	Malus_x_domestica_v3.0.a1	cDNA_match	21014	21143	100	+	ID=MDP0000188054.path1	chr7	31188279	31213064	Parent=Scaffold300794	MDP0000188054					MDP0000188054	chr7	23310942	23312187	1246	AT5G51970.2	Arabidopsis thaliana	sorbitol dehydrogenase, putative / L-iditol 2-dehydrogenase, putative	74.18	368	72	2	1	349	1	364	2e-161	565
MDP0000250546	MDC010241.225	Malus_x_domestica_v3.0.a1	cDNA_match	11562	11691	93	+	ID=MDP0000250546.path2	chr7	31188279	31213064	Parent=Scaffold300794		MDP0000250546				MDP0000250546	chr1	25173127	25174375	1249	AT5G51970.2	Arabidopsis thaliana	sorbitol dehydrogenase, putative / L-iditol 2-dehydrogenase, putative	77.72	368	78	1	1	368	1	364	1e-171	599
MDP0000167077	MDC004293.550	Malus_x_domestica_v3.0.a1	cDNA_match	6922	7034	100	+	ID=MDP0000167077.path1	chr7	31234037	31315105	Parent=Scaffold300794	MDP0000167077					MDP0000167077	chr7	23342608	23343777	1170	AT3G54770.1	Arabidopsis thaliana	RNA recognition motif (RRM)-containing protein	41.27	189	101	4	29	216	1	180	7e-28	121
MDP0000167080	MDC004293.550	Malus_x_domestica_v3.0.a1	cDNA_match	24603	24914	100	-	ID=MDP0000167080.path1	chr7	31234037	31315105	Parent=Scaffold300794	MDP0000167080					MDP0000167080	chr7	23353877	23360600	6724	AT1G14610.1	Arabidopsis thaliana	TWN2 (TWIN 2); ATP binding / aminoacyl-tRNA ligase/ nucleotide binding / valine-tRNA ligase	71.14	991	249	5	152	1134	118	1079	0	1506
MDP0000167082	MDC004293.550	Malus_x_domestica_v3.0.a1	cDNA_match	29678	30044	100	+	ID=MDP0000167082.path1	chr7	31234037	31315105	Parent=Scaffold300794	MDP0000167082					MDP0000167082	chr7	23365364	23370024	4661	AT4G25450.1	Arabidopsis thaliana	ATNAP8; ATPase, coupled to transmembrane movement of substances / transporter	72.79	691	148	2	54	744	64	714	0	941
MDP0000167085	MDC004293.550	Malus_x_domestica_v3.0.a1	cDNA_match	46449	46898	100	+	ID=MDP0000167085.path1	chr7	31234037	31315105	Parent=Scaffold300794	MDP0000167085					MDP0000167085	chr7	23382135	23385646	3512	AT4G25440.1	Arabidopsis thaliana	ZFWD1 (zinc finger WD40 repeat protein 1); nucleic acid binding / zinc ion binding	64.22	464	121	9	1	461	1	422	8e-171	597
MDP0000167087	MDC004293.550	Malus_x_domestica_v3.0.a1	cDNA_match	61878	62138	100	+	ID=MDP0000167087.path1	chr7	31234037	31315105	Parent=Scaffold300794	MDP0000167087					MDP0000167087	chr7	23397564	23404351	6788	AT5G51770.1	Arabidopsis thaliana	protein kinase family protein	49.04	104	39	4	123	212	48	151	2e-08	58.2
MDP0000167088	MDC004293.550	Malus_x_domestica_v3.0.a1	cDNA_match	70980	71109	100	-	ID=MDP0000167088.path1	chr7	31234037	31315105	Parent=Scaffold300794	MDP0000167088					MDP0000167088	chr7	23405354	23406795	1442	AT5G51970.2	Arabidopsis thaliana	sorbitol dehydrogenase, putative / L-iditol 2-dehydrogenase, putative	79.62	368	71	1	1	368	1	364	9e-176	612
MDP0000265328	MDC004293.550	Malus_x_domestica_v3.0.a1	cDNA_match	38473	39061	94	-	ID=MDP0000265328.path2	chr7	31234037	31315105	Parent=Scaffold300794		MDP0000265328				MDP0000265328	chr1	25209638	25211536	1899	AT1G12580.1	Arabidopsis thaliana	PEPKR1 (Phosphoenolpyruvate carboxylase-related kinase 1); ATP binding / kinase/ protein kinase/ protein serine/threonine kinase	57.77	528	184	9	1	497	3	522	8e-156	547
MDP0000267478	MDC004293.550	Malus_x_domestica_v3.0.a1	cDNA_match	63177	63544	99	+	ID=MDP0000267478.path2	chr7	31234037	31315105	Parent=Scaffold300794		MDP0000267478				MDP0000267478	chr16	2877303	2879820	2518	AT1G14140.1	Arabidopsis thaliana	mitochondrial substrate carrier family protein	67.8	236	71	2	12	243	15	249	3e-89	325
MDP0000271628	MDC004293.550	Malus_x_domestica_v3.0.a1	cDNA_match	12323	12439	100	+	ID=MDP0000271628.path1	chr7	31234037	31315105	Parent=Scaffold300794	MDP0000271628					MDP0000271628	chr7	23348009	23353381	5373	AT4G25470.1	Arabidopsis thaliana	CBF2 (C-REPEAT/DRE BINDING FACTOR 2); DNA binding / transcription activator/ transcription factor	63.73	193	54	4	266	447	29	216	6e-58	221
MDP0000506346	MDC004293.550	Malus_x_domestica_v3.0.a1	cDNA_match	28026	28120	100	-	ID=MDP0000506346.path1	chr7	31234037	31315105	Parent=Scaffold300794	MDP0000506346					MDP0000506346	chr7	23361596	23363806	2211	AT1G16560.3	Arabidopsis thaliana	Per1-like family protein	67.95	312	96	1	25	336	25	332	5e-134	474
MDP0000506359	MDC004293.550	Malus_x_domestica_v3.0.a1	cDNA_match	80579	80995	100	-	ID=MDP0000506359.path1	chr7	31234037	31315105	Parent=Scaffold300794	MDP0000506359					MDP0000506359	chr7	23410455	23416681	6227	AT5G51970.2	Arabidopsis thaliana	sorbitol dehydrogenase, putative / L-iditol 2-dehydrogenase, putative	78.42	139	30	0	1	139	221	359	3e-60	227
MDP0000807458	MDC004293.550	Malus_x_domestica_v3.0.a1	cDNA_match	4074	4119	100	-	ID=MDP0000807458.path1	chr7	31234037	31315105	Parent=Scaffold300794	MDP0000807458					MDP0000807458	chr7	23338998	23339805	808	AT1G04410.1	Arabidopsis thaliana	malate dehydrogenase, cytosolic, putative	86.84	114	15	0	16	129	15	128	5e-55	209
MDP0000807470	MDC004293.550	Malus_x_domestica_v3.0.a1	cDNA_match	56874	56997	100	-	ID=MDP0000807470.path1	chr7	31234037	31315105	Parent=Scaffold300794	MDP0000807470					MDP0000807470	chr7	23390960	23392683	1724	AT5G51970.2	Arabidopsis thaliana	sorbitol dehydrogenase, putative / L-iditol 2-dehydrogenase, putative	78.14	366	78	2	1	366	1	364	2e-171	598
MDP0000384607	MDC021928.117	Malus_x_domestica_v3.0.a1	cDNA_match	1855	4218	100	-	ID=MDP0000384607.path1	chr7	31315105	31320273	Parent=Scaffold300794	MDP0000384607					MDP0000384607	chr7	23418609	23420972	2364	AT1G19260.1	Arabidopsis thaliana	hAT dimerisation domain-containing protein	47.81	755	391	3	34	787	17	769	0	639
MDP0000700085	MDC021928.117	Malus_x_domestica_v3.0.a1	cDNA_match	3171	4218	99	-	ID=MDP0000700085.path4	chr7	31315105	31320273	Parent=Scaffold300794				MDP0000700085		MDP0000700085	chr2	10269158	10271083	1926	AT1G19260.1	Arabidopsis thaliana	hAT dimerisation domain-containing protein	46	350	170	4	1	349	1	332	1e-75	280
MDP0000754640	MDC021928.117	Malus_x_domestica_v3.0.a1	cDNA_match	2001	3726	96	-	ID=MDP0000754640.path4	chr7	31315105	31320273	Parent=Scaffold300794				MDP0000754640		MDP0000754640	chr10	3285899	3287623	1725	AT1G19260.1	Arabidopsis thaliana	hAT dimerisation domain-containing protein	50.62	569	278	3	1	568	149	715	8e-148	520
MDP0000160744	MDC021635.368	Malus_x_domestica_v3.0.a1	cDNA_match	1659	1702	97	-	ID=MDP0000160744.path4	chr7	31410374	31417982	Parent=Scaffold300794				MDP0000160744		MDP0000160744	chr6	24684467	24686347	1881	AT3G61620.2	Arabidopsis thaliana	RRP41; 3'-5'-exoribonuclease/ RNA binding	80.11	181	35	1	17	197	61	240	5e-82	300
MDP0000315980	MDC021635.368	Malus_x_domestica_v3.0.a1	cDNA_match	1945	1998	100	-	ID=MDP0000315980.path1	chr7	31410374	31417982	Parent=Scaffold300794	MDP0000315980					MDP0000315980	chr7	23512211	23514021	1811	AT3G61620.2	Arabidopsis thaliana	RRP41; 3'-5'-exoribonuclease/ RNA binding	38.46	195	56	4	1	131	1	195	2e-23	103
MDP0000766214	MDC021635.368	Malus_x_domestica_v3.0.a1	cDNA_match	1945	1998	100	-	ID=MDP0000766214.path3	chr7	31410374	31417982	Parent=Scaffold300794			MDP0000766214			MDP0000766214	chr3	1696564	1696936	373	AT3G61620.2	Arabidopsis thaliana	RRP41; 3'-5'-exoribonuclease/ RNA binding	77.59	58	13	0	1	58	1	58	2e-20	94
MDP0000171287	MDC004933.210	Malus_x_domestica_v3.0.a1	cDNA_match	3003	3044	100	-	ID=MDP0000171287.path1	chr7	31417983	31422361	Parent=Scaffold300794	MDP0000171287					MDP0000171287	chr7	23521085	23522676	1592	AT3G61620.2	Arabidopsis thaliana	RRP41; 3'-5'-exoribonuclease/ RNA binding	69.81	159	27	1	1	159	103	240	2e-58	221
MDP0000292284	MDC004933.210	Malus_x_domestica_v3.0.a1	cDNA_match	3003	3044	100	-	ID=MDP0000292284.path2	chr7	31417983	31422361	Parent=Scaffold300794		MDP0000292284				MDP0000292284	chr3	14039437	14041028	1592	AT3G61620.2	Arabidopsis thaliana	RRP41; 3'-5'-exoribonuclease/ RNA binding	53.94	165	50	5	1	165	103	241	2e-37	152
MDP0000276750	MDC004897.364	Malus_x_domestica_v3.0.a1	cDNA_match	7366	9642	100	+	ID=MDP0000276750.path1	chr7	31418795	31448304	Parent=Scaffold300794	MDP0000276750					MDP0000276750	chr7	23527810	23530086	2277	AT1G04110.1	Arabidopsis thaliana	SDD1 (STOMATAL DENSITY AND DISTRIBUTION); serine-type endopeptidase	44.44	783	375	18	15	756	7	770	2e-156	550
MDP0000683606	MDC004897.364	Malus_x_domestica_v3.0.a1	cDNA_match	14302	14574	100	+	ID=MDP0000683606.path1	chr7	31418795	31448304	Parent=Scaffold300794	MDP0000683606					MDP0000683606	chr7	23534746	23537472	2727	AT1G12520.1	Arabidopsis thaliana	ATCCS (COPPER CHAPERONE FOR SOD1); superoxide dismutase/ superoxide dismutase copper chaperone	66.29	264	82	3	69	329	61	320	1e-94	342
MDP0000130376	MDC011845.440	Malus_x_domestica_v3.0.a1	cDNA_match	9988	10379	91	-	ID=MDP0000130376.path2	chr7	31433368	31444469	Parent=Scaffold300794		MDP0000130376				MDP0000130376	chr3	989892	990284	393	AT5G36930.2	Arabidopsis thaliana	disease resistance protein (TIR-NBS-LRR class), putative	41.82	110	62	1	10	117	169	278	7e-18	85.9
MDP0000170759	MDC011845.440	Malus_x_domestica_v3.0.a1	cDNA_match	10531	10592	100	-	ID=MDP0000170759.path2	chr7	31433368	31444469	Parent=Scaffold300794		MDP0000170759				MDP0000170759	chr2	8066144	8072551	6408	AT5G62090.2	Arabidopsis thaliana	FUNCTIONS IN: molecular_function unknown; INVOLVED IN: biological_process unknown; LOCATED IN: cellular_component unknown; EXPRESSED IN: 17 plant structures; EXPRESSED DURING: 10 growth stages; BEST Arabidopsis thaliana protein match is: SLK1 (SEUSS-LIKE 1); transcription regulator (TAIR:AT4G25520.1); Has 38202 Blast hits to 15459 proteins in 742 species: Archae - 6; Bacteria - 1392; Metazoa - 14…	63.67	267	77	4	1144	1390	285	551	5e-93	340
MDP0000204991	MDC011845.440	Malus_x_domestica_v3.0.a1	cDNA_match	45	140	100	+	ID=MDP0000204991.path2	chr7	31433368	31444469	Parent=Scaffold300794		MDP0000204991				MDP0000204991	chr7	23535062	23536781	1720	AT5G52100.1	Arabidopsis thaliana	crr1 (chlororespiration reduction 1); dihydrodipicolinate reductase	78.44	167	36	0	1	167	124	290	3e-74	275
MDP0000726867	MDC011845.440	Malus_x_domestica_v3.0.a1	cDNA_match	9272	10459	100	-	ID=MDP0000726867.path1	chr7	31433368	31444469	Parent=Scaffold300794	MDP0000726867					MDP0000726867	chr7	23537702	23545619	7918	AT5G62090.2	Arabidopsis thaliana	FUNCTIONS IN: molecular_function unknown; INVOLVED IN: biological_process unknown; LOCATED IN: cellular_component unknown; EXPRESSED IN: 17 plant structures; EXPRESSED DURING: 10 growth stages; BEST Arabidopsis thaliana protein match is: SLK1 (SEUSS-LIKE 1); transcription regulator (TAIR:AT4G25520.1); Has 38202 Blast hits to 15459 proteins in 742 species: Archae - 6; Bacteria - 1392; Metazoa - 14…	59.41	404	101	9	1062	1423	285	667	2e-117	421
MDP0000573789	MDC001800.427	Malus_x_domestica_v3.0.a1	cDNA_match	3709	4380	100	-	ID=MDP0000573789.path1	chr7	31440997	31449234	Parent=Scaffold300794	MDP0000573789					MDP0000573789	chr7	23546355	23547026	672	AT4G23160.1	Arabidopsis thaliana	protein kinase family protein	33.83	201	117	5	2	198	246	434	6e-19	90.9
MDP0000210302	MDC010497.217	Malus_x_domestica_v3.0.a1	cDNA_match	2904	3265	100	+	ID=MDP0000210302.path1	chr7	31445916	31451533	Parent=Scaffold300794	MDP0000210302					MDP0000210302	chr6	7268188	7269395	1208	AT1G52800.1	Arabidopsis thaliana	oxidoreductase, 2OG-Fe(II) oxygenase family protein	41.16	311	176	5	2	309	8	314	6e-63	237
MDP0000258061	MDC010497.217	Malus_x_domestica_v3.0.a1	cDNA_match	2904	3265	100	+	ID=MDP0000258061.path1	chr7	31445916	31451533	Parent=Scaffold300794	MDP0000258061					MDP0000258061	chr7	23550469	23551676	1208	AT1G52800.1	Arabidopsis thaliana	oxidoreductase, 2OG-Fe(II) oxygenase family protein	41.48	311	175	5	2	309	8	314	2e-63	239
MDP0000897001	MDC010497.217	Malus_x_domestica_v3.0.a1	cDNA_match	629	796	100	-	ID=MDP0000897001.path1	chr7	31445916	31451533	Parent=Scaffold300794	MDP0000897001					MDP0000897001	chr7	23548194	23548361	168	AT5G59970.1	Arabidopsis thaliana	histone H4	90.62	32	3	0	19	50	19	50	1e-09	58.5
MDP0000562365	MDC022494.168	Malus_x_domestica_v3.0.a1	cDNA_match	1491	1695	95	+	ID=MDP0000562365.path2	chr7	31453943	31459985	Parent=Scaffold300794		MDP0000562365				MDP0000562365	chr2	21377302	21380631	3330	ATMG00860.1	Arabidopsis thaliana	hypothetical protein	35.61	132	82	2	851	980	1	131	4e-18	90.9
MDP0000272433	MDC002995.336	Malus_x_domestica_v3.0.a1	cDNA_match	16060	16233	100	-	ID=MDP0000272433.path1	chr7	31476693	31495756	Parent=Scaffold300794	MDP0000272433					MDP0000272433	chr7	23588903	23594575	5673	AT2G45750.1	Arabidopsis thaliana	dehydration-responsive family protein	66.52	230	73	2	59	284	321	550	7e-83	304
MDP0000626146	MDC002995.336	Malus_x_domestica_v3.0.a1	cDNA_match	1275	1348	100	+	ID=MDP0000626146.path1	chr7	31476693	31495756	Parent=Scaffold300794	MDP0000626146					MDP0000626146	chr7	23579617	23581868	2252	AT5G07250.1	Arabidopsis thaliana	ATRBL3 (ARABIDOPSIS RHOMBOID-LIKE PROTEIN 3)	66.67	132	42	1	6	137	155	284	8e-17	83.6
MDP0000626149	MDC002995.336	Malus_x_domestica_v3.0.a1	cDNA_match	7823	8209	100	-	ID=MDP0000626149.path1	chr7	31476693	31495756	Parent=Scaffold300794	MDP0000626149					MDP0000626149	chr7	23583032	23586551	3520	AT5G07240.1	Arabidopsis thaliana	IQD24 (IQ-domain 24); calmodulin binding	35.13	353	122	14	89	435	82	333	2e-29	127
MDP0000150990	MDC016576.228	Malus_x_domestica_v3.0.a1	cDNA_match	7668	7775	100	-	ID=MDP0000150990.path1	chr7	31479973	31502870	Parent=Scaffold300794	MDP0000150990					MDP0000150990	chr7	23586211	23589397	3187	AT1G05370.1	Arabidopsis thaliana	FUNCTIONS IN: molecular_function unknown; INVOLVED IN: biological_process unknown; LOCATED IN: cellular_component unknown; EXPRESSED IN: shoot apex, hypocotyl, flower, seed; EXPRESSED DURING: petal differentiation and expansion stage, E expanded cotyledon stage; CONTAINS InterPro DOMAIN/s: Cellular retinaldehyde-binding/triple function, C-terminal (InterPro:IPR001251), Phosphatidylinositol transf…	61.02	449	141	6	1	447	1	417	3e-143	505
MDP0000147843	MDC006196.251	Malus_x_domestica_v3.0.a1	cDNA_match	9037	9146	96	+	ID=MDP0000147843.path1	chr7	31496655	31509031	Parent=Scaffold300794	MDP0000147843					MDP0000147843	chr7	23602393	23603234	842	AT5G07250.1	Arabidopsis thaliana	ATRBL3 (ARABIDOPSIS RHOMBOID-LIKE PROTEIN 3)	73.66	205	53	1	8	212	142	345	3e-62	234
MDP0000279958	MDC006196.251	Malus_x_domestica_v3.0.a1	cDNA_match	8058	8350	100	+	ID=MDP0000279958.path1	chr7	31496655	31509031	Parent=Scaffold300794	MDP0000279958					MDP0000279958	chr7	23606362	23608183	1822	AT5G07250.1	Arabidopsis thaliana	ATRBL3 (ARABIDOPSIS RHOMBOID-LIKE PROTEIN 3)	65.13	347	100	5	1	328	1	345	2e-96	349
MDP0000127549	MDC011524.743	Malus_x_domestica_v3.0.a1	cDNA_match	22082	22672	99	-	ID=MDP0000127549.path2	chr7	31543792	31620293	Parent=Scaffold300794		MDP0000127549				MDP0000127549	chr7	23653276	23653866	591	AT5G52190.1	Arabidopsis thaliana	sugar isomerase (SIS) domain-containing protein	68.5	200	56	4	3	196	10	208	5e-75	276
MDP0000150428	MDC011524.743	Malus_x_domestica_v3.0.a1	cDNA_match	2934	3033	100	+	ID=MDP0000150428.path1	chr7	31543792	31620293	Parent=Scaffold300794	MDP0000150428					MDP0000150428	chr7	23648375	23654293	5919	AT5G07280.1	Arabidopsis thaliana	EMS1 (EXCESS MICROSPOROCYTES1); kinase/ transmembrane receptor protein kinase	52.84	1268	490	12	132	1392	26	1192	0	1117
MDP0000150429	MDC011524.743	Malus_x_domestica_v3.0.a1	cDNA_match	11148	11277	100	-	ID=MDP0000150429.path1	chr7	31543792	31620293	Parent=Scaffold300794	MDP0000150429					MDP0000150429	chr7	23655369	23656718	1350	AT5G62020.1	Arabidopsis thaliana	AT-HSFB2A; DNA binding / transcription factor	51.67	300	107	8	67	345	17	299	9e-71	263
MDP0000150438	MDC011524.743	Malus_x_domestica_v3.0.a1	cDNA_match	46846	46855	100	-	ID=MDP0000150438.path1	chr7	31543792	31620293	Parent=Scaffold300794	MDP0000150438					MDP0000150438	chr7	23690783	23692296	1514	AT1G65760.1	Arabidopsis thaliana	F-box family protein	27.27	352	214	15	4	339	5	330	4e-12	69.3
MDP0000150446	MDC011524.743	Malus_x_domestica_v3.0.a1	cDNA_match	73111	73126	100	+	ID=MDP0000150446.path1	chr7	31543792	31620293	Parent=Scaffold300794	MDP0000150446					MDP0000150446	chr7	23718552	23720246	1695	AT5G23730.1	Arabidopsis thaliana	nucleotide binding	62.54	323	105	5	126	445	41	350	1e-112	403
MDP0000152083	MDC011524.743	Malus_x_domestica_v3.0.a1	cDNA_match	7383	8852	100	+	ID=MDP0000152083.path1	chr7	31543792	31620293	Parent=Scaffold300794	MDP0000152083					MDP0000152083	chr0	71769645	71771114	1470	AT5G07280.1	Arabidopsis thaliana	EMS1 (EXCESS MICROSPOROCYTES1); kinase/ transmembrane receptor protein kinase	61.17	515	168	5	1	486	681	1192	3e-177	618
MDP0000241889	MDC011524.743	Malus_x_domestica_v3.0.a1	cDNA_match	20257	20479	100	-	ID=MDP0000241889.path1	chr7	31543792	31620293	Parent=Scaffold300794	MDP0000241889					MDP0000241889	chr7	23655469	23660376	4908	AT5G52180.1	Arabidopsis thaliana	unknown protein	52.3	434	191	4	145	569	32	458	5e-114	408
MDP0000259138	MDC011524.743	Malus_x_domestica_v3.0.a1	cDNA_match	20257	20479	100	-	ID=MDP0000259138.path1	chr7	31543792	31620293	Parent=Scaffold300794	MDP0000259138					MDP0000259138	chr7	23661013	23665920	4908	AT5G52180.1	Arabidopsis thaliana	unknown protein	52.3	434	191	4	145	569	32	458	5e-114	408
MDP0000259139	MDC011524.743	Malus_x_domestica_v3.0.a1	cDNA_match	24065	24236	100	-	ID=MDP0000259139.path1	chr7	31543792	31620293	Parent=Scaffold300794	MDP0000259139					MDP0000259139	chr7	23667523	23669677	2155	AT5G52190.1	Arabidopsis thaliana	sugar isomerase (SIS) domain-containing protein	68.34	199	56	4	185	377	11	208	5e-68	254
MDP0000259140	MDC011524.743	Malus_x_domestica_v3.0.a1	cDNA_match	27175	27267	100	+	ID=MDP0000259140.path1	chr7	31543792	31620293	Parent=Scaffold300794	MDP0000259140					MDP0000259140	chr7	23672616	23674386	1771	AT5G52210.2	Arabidopsis thaliana	ATGB1 (ARABIDOPSIS THALIANA GTP-BINDING PROTEIN 1); GTP binding	84.85	198	30	0	1	198	1	198	2e-97	351
MDP0000259142	MDC011524.743	Malus_x_domestica_v3.0.a1	cDNA_match	33234	34129	100	+	ID=MDP0000259142.path1	chr7	31543792	31620293	Parent=Scaffold300794	MDP0000259142					MDP0000259142	chr7	23678675	23686354	7680	AT5G52230.2	Arabidopsis thaliana		34.21	152	70	5	835	983	599	723	1e-10	66.2
MDP0000259149	MDC011524.743	Malus_x_domestica_v3.0.a1	cDNA_match	69171	70160	100	-	ID=MDP0000259149.path1	chr7	31543792	31620293	Parent=Scaffold300794	MDP0000259149					MDP0000259149	chr7	23707603	23715601	7999	AT4G25540.1	Arabidopsis thaliana	MSH3 (Arabidopsis homolog of DNA mismatch repair protein MSH3); damaged DNA binding / mismatched DNA binding / protein binding	65.56	1051	325	8	1	1047	1	1018	0	1333
MDP0000260377	MDC011524.743	Malus_x_domestica_v3.0.a1	cDNA_match	11148	11277	100	-	ID=MDP0000260377.path1	chr7	31543792	31620293	Parent=Scaffold300794	MDP0000260377					MDP0000260377	chr0	71772190	71773539	1350	AT5G62020.1	Arabidopsis thaliana	AT-HSFB2A; DNA binding / transcription factor	51.67	300	107	8	67	345	17	299	9e-71	263
MDP0000537164	MDC011524.743	Malus_x_domestica_v3.0.a1	cDNA_match	39768	40532	88	+	ID=MDP0000537164.path2	chr7	31543792	31620293	Parent=Scaffold300794		MDP0000537164				MDP0000537164	chr1	25531936	25535533	3598	AT5G52230.2	Arabidopsis thaliana		42.11	114	49	3	500	613	599	695	8e-14	76.3
MDP0000613143	MDC011524.743	Malus_x_domestica_v3.0.a1	cDNA_match	29631	29982	100	-	ID=MDP0000613143.path1	chr7	31543792	31620293	Parent=Scaffold300794	MDP0000613143					MDP0000613143	chr7	23674756	23675423	668	AT5G52220.2	Arabidopsis thaliana		59.66	119	40	3	1	117	1	113	1e-23	105
MDP0000644193	MDC011524.743	Malus_x_domestica_v3.0.a1	cDNA_match	50568	51498	93	-	ID=MDP0000644193.path5	chr7	31543792	31620293	Parent=Scaffold300794					MDP0000644193	MDP0000644193	chr2	32360005	32360943	939	AT4G23160.1	Arabidopsis thaliana	protein kinase family protein	31.41	156	105	2	156	311	89	242	2e-20	96.3
MDP0000896377	MDC011524.743	Malus_x_domestica_v3.0.a1	cDNA_match	58250	58554	100	-	ID=MDP0000896377.path1	chr7	31543792	31620293	Parent=Scaffold300794	MDP0000896377					MDP0000896377	chr7	23702406	23703995	1590	AT3G48890.1	Arabidopsis thaliana	ATMP2; heme binding	71.51	186	51	2	1	184	1	186	2e-65	245
MDP0000159952	MDC005128.338	Malus_x_domestica_v3.0.a1	cDNA_match	3985	4618	96	+	ID=MDP0000159952.path5	chr7	31546932	31555308	Parent=Scaffold300794					MDP0000159952	MDP0000159952	chr1	11186230	11186866	637	AT1G21280.1	Arabidopsis thaliana	unknown protein	26.09	161	104	2	4	161	11	159	3e-12	68.9
MDP0000412164	MDC005128.338	Malus_x_domestica_v3.0.a1	cDNA_match	4021	5805	98	+	ID=MDP0000412164.path4	chr7	31546932	31555308	Parent=Scaffold300794				MDP0000412164		MDP0000412164	chr1	11227553	11229358	1806	AT5G48050.1	Arabidopsis thaliana	unknown protein	22.8	193	133	3	15	206	23	200	2e-10	64.7
MDP0000483687	MDC005128.338	Malus_x_domestica_v3.0.a1	cDNA_match	4021	5464	95	+	ID=MDP0000483687.path3	chr7	31546932	31555308	Parent=Scaffold300794			MDP0000483687			MDP0000483687	chr13	2012591	2014529	1939	AT5G48050.1	Arabidopsis thaliana	unknown protein	24.85	165	108	3	15	178	23	172	2e-10	64.7
MDP0000506431	MDC005128.338	Malus_x_domestica_v3.0.a1	cDNA_match	4099	5440	95	+	ID=MDP0000506431.path2	chr7	31546932	31555308	Parent=Scaffold300794		MDP0000506431				MDP0000506431	chr3	5670073	5671417	1345	AT1G34070.1	Arabidopsis thaliana	unknown protein	25.62	121	89	1	37	156	59	179	1e-08	58.2
MDP0000724695	MDC005128.338	Malus_x_domestica_v3.0.a1	cDNA_match	6673	7389	100	+	ID=MDP0000724695.path1	chr7	31546932	31555308	Parent=Scaffold300794	MDP0000724695					MDP0000724695	chr7	23655254	23655970	717	AT4G23160.1	Arabidopsis thaliana	protein kinase family protein	44.63	242	130	1	1	238	102	343	5e-54	207
MDP0000127549	MDC013153.116	Malus_x_domestica_v3.0.a1	cDNA_match	1393	1983	100	+	ID=MDP0000127549.path1	chr7	31550234	31568179	Parent=Scaffold300794	MDP0000127549					MDP0000127549	chr7	23653276	23653866	591	AT5G52190.1	Arabidopsis thaliana	sugar isomerase (SIS) domain-containing protein	68.5	200	56	4	3	196	10	208	5e-75	276
MDP0000241889	MDC013153.116	Malus_x_domestica_v3.0.a1	cDNA_match	3586	3808	100	+	ID=MDP0000241889.path2	chr7	31550234	31568179	Parent=Scaffold300794		MDP0000241889				MDP0000241889	chr7	23655469	23660376	4908	AT5G52180.1	Arabidopsis thaliana	unknown protein	52.3	434	191	4	145	569	32	458	5e-114	408
MDP0000259138	MDC013153.116	Malus_x_domestica_v3.0.a1	cDNA_match	3586	3808	100	+	ID=MDP0000259138.path2	chr7	31550234	31568179	Parent=Scaffold300794		MDP0000259138				MDP0000259138	chr7	23661013	23665920	4908	AT5G52180.1	Arabidopsis thaliana	unknown protein	52.3	434	191	4	145	569	32	458	5e-114	408
MDP0000259139	MDC013153.116	Malus_x_domestica_v3.0.a1	cDNA_match	216	399	100	+	ID=MDP0000259139.path2	chr7	31550234	31568179	Parent=Scaffold300794		MDP0000259139				MDP0000259139	chr7	23667523	23669677	2155	AT5G52190.1	Arabidopsis thaliana	sugar isomerase (SIS) domain-containing protein	68.34	199	56	4	185	377	11	208	5e-68	254
MDP0000119383	MDC000971.384	Malus_x_domestica_v3.0.a1	cDNA_match	16678	16868	100	-	ID=MDP0000119383.path1	chr7	31640702	31672645	Parent=Scaffold300794	MDP0000119383					MDP0000119383	chr7	23758117	23759219	1103	AT5G52270.1	Arabidopsis thaliana	vesicle transport protein-related	60.24	166	62	3	1	163	1	165	5e-53	204
MDP0000119385	MDC000971.384	Malus_x_domestica_v3.0.a1	cDNA_match	26506	26649	100	-	ID=MDP0000119385.path1	chr7	31640702	31672645	Parent=Scaffold300794	MDP0000119385					MDP0000119385	chr7	23764276	23769000	4725	AT4G25570.1	Arabidopsis thaliana	ACYB-2; carbon-monoxide oxygenase	67.43	218	71	0	1	218	1	218	1e-71	267
MDP0000235611	MDC000971.384	Malus_x_domestica_v3.0.a1	cDNA_match	6284	6793	100	-	ID=MDP0000235611.path1	chr7	31640702	31672645	Parent=Scaffold300794	MDP0000235611					MDP0000235611	chr7	23747453	23749144	1692	AT3G29230.1	Arabidopsis thaliana	pentatricopeptide (PPR) repeat-containing protein	33.4	506	280	5	14	465	27	529	2e-85	313
MDP0000235613	MDC000971.384	Malus_x_domestica_v3.0.a1	cDNA_match	19315	19531	100	-	ID=MDP0000235613.path1	chr7	31640702	31672645	Parent=Scaffold300794	MDP0000235613					MDP0000235613	chr7	23759970	23761882	1913	AT5G23750.2	Arabidopsis thaliana	remorin family protein	56.08	189	39	3	62	250	57	201	1e-34	143
MDP0000327491	MDC000971.384	Malus_x_domestica_v3.0.a1	cDNA_match	1970	2208	100	+	ID=MDP0000327491.path1	chr7	31640702	31672645	Parent=Scaffold300794	MDP0000327491					MDP0000327491	chr7	23744321	23746650	2330	AT4G25550.1	Arabidopsis thaliana	protein binding	90	200	20	0	41	240	1	200	2e-108	388
MDP0000537155	MDC000971.384	Malus_x_domestica_v3.0.a1	cDNA_match	5715	6637	90	-	ID=MDP0000537155.path2	chr7	31640702	31672645	Parent=Scaffold300794		MDP0000537155				MDP0000537155	chr1	25493394	25495008	1615	AT3G29230.1	Arabidopsis thaliana	pentatricopeptide (PPR) repeat-containing protein	36.36	506	286	7	18	497	81	576	6e-98	355
MDP0000896053	MDC000971.384	Malus_x_domestica_v3.0.a1	cDNA_match	13788	13923	100	+	ID=MDP0000896053.path1	chr7	31640702	31672645	Parent=Scaffold300794	MDP0000896053					MDP0000896053	chr7	23756139	23757821	1683	AT5G52260.1	Arabidopsis thaliana	AtMYB19 (myb domain protein 19); DNA binding / transcription factor	52.79	197	82	3	7	196	6	198	5e-50	194
MDP0000158215	MDC000971.392	Malus_x_domestica_v3.0.a1	cDNA_match	11872	12201	100	-	ID=MDP0000158215.path1	chr7	31673728	31694007	Parent=Scaffold300794	MDP0000158215					MDP0000158215	chr7	23781721	23787578	5858	AT5G52290.1	Arabidopsis thaliana	SHOC1 (SHORTAGE IN CHIASMATA 1)	44.73	711	334	17	693	1378	917	1593	3e-141	500
MDP0000242099	MDC001425.218	Malus_x_domestica_v3.0.a1	cDNA_match	11702	11930	94	+	ID=MDP0000242099.path3	chr7	31673728	31690420	Parent=Scaffold300794			MDP0000242099			MDP0000242099	chr0	71453969	71454307	339	AT1G55630.1	Arabidopsis thaliana	pentatricopeptide (PPR) repeat-containing protein	59.68	124	38	1	1	112	171	294	3e-38	153
MDP0000261522	MDC000971.392	Malus_x_domestica_v3.0.a1	cDNA_match	2293	2361	94	+	ID=MDP0000261522.path2	chr7	31673728	31694007	Parent=Scaffold300794		MDP0000261522				MDP0000261522	chr1	25565153	25568954	3802	AT5G52280.1	Arabidopsis thaliana	protein transport protein-related	40.25	959	431	20	1	927	1	849	5e-149	525
MDP0000296931	MDC001425.218	Malus_x_domestica_v3.0.a1	cDNA_match	11702	11930	94	+	ID=MDP0000296931.path3	chr7	31673728	31690420	Parent=Scaffold300794			MDP0000296931			MDP0000296931	chr7	23803094	23803432	339	AT1G55630.1	Arabidopsis thaliana	pentatricopeptide (PPR) repeat-containing protein	59.68	124	38	1	1	112	171	294	3e-38	153
MDP0000677129	MDC000971.392	Malus_x_domestica_v3.0.a1	cDNA_match	2293	2361	100	+	ID=MDP0000677129.path1	chr7	31673728	31694007	Parent=Scaffold300794	MDP0000677129					MDP0000677129	chr7	23777670	23781053	3384	AT5G52280.1	Arabidopsis thaliana	protein transport protein-related	41.21	927	439	18	1	896	1	852	2e-153	540
MDP0000937986	MDC001425.218	Malus_x_domestica_v3.0.a1	cDNA_match	7248	7278	100	+	ID=MDP0000937986.path1	chr7	31673728	31690420	Parent=Scaffold300794	MDP0000937986					MDP0000937986	chr7	23782625	23785680	3056	AT5G52300.2	Arabidopsis thaliana	LTI65 (LOW-TEMPERATURE-INDUCED 65)	39.8	201	107	4	515	710	380	571	3e-23	107
MDP0000937987	MDC001425.218	Malus_x_domestica_v3.0.a1	cDNA_match	11702	11901	100	+	ID=MDP0000937987.path1	chr7	31673728	31690420	Parent=Scaffold300794	MDP0000937987					MDP0000937987	chr7	23787079	23787609	531	AT3G60050.1	Arabidopsis thaliana	pentatricopeptide (PPR) repeat-containing protein	61.36	176	36	1	1	144	168	343	5e-58	219
MDP0000158436	MDC000357.185	Malus_x_domestica_v3.0.a1	cDNA_match	5015	5302	100	+	ID=MDP0000158436.path1	chr7	31765049	31804267	Parent=Scaffold300794	MDP0000158436					MDP0000158436	chr7	23871713	23874966	3254	AT4G25590.1	Arabidopsis thaliana	ADF7 (actin depolymerizing factor 7); actin binding	85.71	133	19	0	327	459	5	137	6e-65	244
MDP0000158437	MDC000357.185	Malus_x_domestica_v3.0.a1	cDNA_match	16360	16687	100	-	ID=MDP0000158437.path1	chr7	31765049	31804267	Parent=Scaffold300794	MDP0000158437					MDP0000158437	chr7	23875540	23883385	7846	AT5G23850.1	Arabidopsis thaliana	FUNCTIONS IN: molecular_function unknown; INVOLVED IN: biological_process unknown; LOCATED IN: cellular_component unknown; EXPRESSED IN: 23 plant structures; EXPRESSED DURING: 13 growth stages; CONTAINS InterPro DOMAIN/s: Lipopolysaccharide-modifying protein (InterPro:IPR006598), Protein of unknown function DUF821, CAP10-like (InterPro:IPR008539); BEST Arabidopsis thaliana protein match is: unkno…	60.98	469	143	7	345	789	87	539	4e-162	568
MDP0000171973	MDC000357.185	Malus_x_domestica_v3.0.a1	cDNA_match	35055	35064	100	+	ID=MDP0000171973.path1	chr7	31765049	31804267	Parent=Scaffold300794	MDP0000171973					MDP0000171973	chr11	13525091	13526402	1312	AT1G44080.1	Arabidopsis thaliana	F-box protein-related / C-type lectin-related	23.17	341	214	13	5	330	6	313	7e-11	65.5
MDP0000265100	MDC000357.185	Malus_x_domestica_v3.0.a1	cDNA_match	21465	21473	100	+	ID=MDP0000265100.path1	chr7	31765049	31804267	Parent=Scaffold300794	MDP0000265100					MDP0000265100	chr7	23888163	23903063	14901	AT5G23760.1	Arabidopsis thaliana	heavy-metal-associated domain-containing protein	88.57	70	8	0	4	73	3	72	1e-20	99.4
MDP0000265101	MDC000357.185	Malus_x_domestica_v3.0.a1	cDNA_match	38099	38153	100	-	ID=MDP0000265101.path1	chr7	31765049	31804267	Parent=Scaffold300794	MDP0000265101					MDP0000265101	chr7	23904276	23904851	576	AT5G23760.1	Arabidopsis thaliana	heavy-metal-associated domain-containing protein	90.16	61	6	0	1	61	12	72	1e-16	81.3
MDP0000940855	MDC000357.185	Malus_x_domestica_v3.0.a1	cDNA_match	38099	38153	100	-	ID=MDP0000940855.path1	chr7	31765049	31804267	Parent=Scaffold300794	MDP0000940855					MDP0000940855	chr11	13523303	13523878	576	AT5G23760.1	Arabidopsis thaliana	heavy-metal-associated domain-containing protein	90.16	61	6	0	1	61	12	72	1e-16	81.3
MDP0000202118	MDC021579.153	Malus_x_domestica_v3.0.a1	cDNA_match	12137	12507	97	-	ID=MDP0000202118.path3	chr7	31805189	31823440	Parent=Scaffold300794			MDP0000202118			MDP0000202118	chr9	3663831	3666656	2826	AT3G51700.1	Arabidopsis thaliana	unknown protein	43.75	80	44	1	498	577	226	304	3e-12	70.5
MDP0000283674	MDC012657.170	Malus_x_domestica_v3.0.a1	cDNA_match	5820	5929	97	-	ID=MDP0000283674.path2	chr7	31845843	31857034	Parent=Scaffold300794		MDP0000283674				MDP0000283674	chr9	23545968	23548231	2264	AT3G52110.2	Arabidopsis thaliana		46.03	63	26	1	34	96	97	151	4e-08	53.9
MDP0000454420	MDC012657.170	Malus_x_domestica_v3.0.a1	cDNA_match	10992	11085	100	-	ID=MDP0000454420.path3	chr7	31845843	31857034	Parent=Scaffold300794			MDP0000454420			MDP0000454420	chr7	23964824	23965971	1148	AT4G28950.1	Arabidopsis thaliana	ROP9 (RHO-RELATED PROTEIN FROM PLANTS 9); GTP binding	87.1	31	4	0	29	59	2	32	3e-11	63.5
MDP0000045577	MDC009157.326	Malus_x_domestica_v3.0.a1	cDNA_match	742	885	100	+	ID=MDP0000045577.path2	chr7	31885766	31888814	Parent=Scaffold300794		MDP0000045577				MDP0000045577	chr7	24028533	24030475	1943	AT1G77120.1	Arabidopsis thaliana	ADH1 (ALCOHOL DEHYDROGENASE 1); alcohol dehydrogenase	81.79	368	67	0	1	368	10	377	4e-169	590
MDP0000165373	MDC009157.326	Malus_x_domestica_v3.0.a1	cDNA_match	617	653	100	+	ID=MDP0000165373.path1	chr7	31885766	31888814	Parent=Scaffold300794	MDP0000165373					MDP0000165373	chr0	117508413	117508687	275	AT1G77120.1	Arabidopsis thaliana	ADH1 (ALCOHOL DEHYDROGENASE 1); alcohol dehydrogenase	87.27	55	7	0	4	58	3	57	5e-22	99
MDP0000186461	MDC009157.326	Malus_x_domestica_v3.0.a1	cDNA_match	617	653	100	+	ID=MDP0000186461.path1	chr7	31885766	31888814	Parent=Scaffold300794	MDP0000186461					MDP0000186461	chr7	23988032	23990396	2365	AT1G77120.1	Arabidopsis thaliana	ADH1 (ALCOHOL DEHYDROGENASE 1); alcohol dehydrogenase	77.87	375	73	2	4	368	3	377	1e-159	559
MDP0000284942	MDC009157.326	Malus_x_domestica_v3.0.a1	cDNA_match	617	653	100	+	ID=MDP0000284942.path3	chr7	31885766	31888814	Parent=Scaffold300794			MDP0000284942			MDP0000284942	chr7	23995745	23997641	1897	AT1G77120.1	Arabidopsis thaliana	ADH1 (ALCOHOL DEHYDROGENASE 1); alcohol dehydrogenase	74.74	285	58	1	4	274	3	287	1e-114	409
MDP0000594297	MDC009157.326	Malus_x_domestica_v3.0.a1	cDNA_match	2641	2746	98	+	ID=MDP0000594297.path2	chr7	31885766	31888814	Parent=Scaffold300794		MDP0000594297				MDP0000594297	chr7	23993361	23993656	296	AT1G77120.1	Arabidopsis thaliana	ADH1 (ALCOHOL DEHYDROGENASE 1); alcohol dehydrogenase	81.69	71	13	0	2	72	307	377	5e-31	129
MDP0000677354	MDC009157.326	Malus_x_domestica_v3.0.a1	cDNA_match	617	653	100	+	ID=MDP0000677354.path2	chr7	31885766	31888814	Parent=Scaffold300794		MDP0000677354				MDP0000677354	chr7	24015850	24017925	2076	AT1G77120.1	Arabidopsis thaliana	ADH1 (ALCOHOL DEHYDROGENASE 1); alcohol dehydrogenase	78.67	375	66	1	4	364	3	377	5e-164	573
MDP0000272726	MDC003620.816	Malus_x_domestica_v3.0.a1	cDNA_match	5591	5747	100	-	ID=MDP0000272726.path1	chr7	31890523	31896402	Parent=Scaffold300794	MDP0000272726					MDP0000272726	chr7	23994379	23997918	3540	AT1G77120.1	Arabidopsis thaliana	ADH1 (ALCOHOL DEHYDROGENASE 1); alcohol dehydrogenase	69.23	52	16	0	1	52	236	287	3e-16	82.4
MDP0000165373	MDC010209.781	Malus_x_domestica_v3.0.a1	cDNA_match	3546	3582	100	-	ID=MDP0000165373.path3	chr7	31892410	31896402	Parent=Scaffold300794			MDP0000165373			MDP0000165373	chr0	117508413	117508687	275	AT1G77120.1	Arabidopsis thaliana	ADH1 (ALCOHOL DEHYDROGENASE 1); alcohol dehydrogenase	87.27	55	7	0	4	58	3	57	5e-22	99
MDP0000284942	MDC010209.781	Malus_x_domestica_v3.0.a1	cDNA_match	3546	3582	100	-	ID=MDP0000284942.path1	chr7	31892410	31896402	Parent=Scaffold300794	MDP0000284942					MDP0000284942	chr7	23995745	23997641	1897	AT1G77120.1	Arabidopsis thaliana	ADH1 (ALCOHOL DEHYDROGENASE 1); alcohol dehydrogenase	74.74	285	58	1	4	274	3	287	1e-114	409
MDP0000387639	MDC010209.781	Malus_x_domestica_v3.0.a1	cDNA_match	3546	3575	100	-	ID=MDP0000387639.path5	chr7	31892410	31896402	Parent=Scaffold300794					MDP0000387639	MDP0000387639	chr0	34531030	34532682	1653	AT1G77120.1	Arabidopsis thaliana	ADH1 (ALCOHOL DEHYDROGENASE 1); alcohol dehydrogenase	70.63	286	46	1	3	250	2	287	2e-104	374
MDP0000406725	MDC022365.236	Malus_x_domestica_v3.0.a1	cDNA_match	3880	4750	90	-	ID=MDP0000406725.path3	chr7	31932284	31937098	Parent=Scaffold300794			MDP0000406725			MDP0000406725	chr6	9654818	9656205	1388	ATMG00860.1	Arabidopsis thaliana	hypothetical protein	34.07	91	55	2	193	281	14	101	3e-07	53.1
MDP0000534701	MDC022365.236	Malus_x_domestica_v3.0.a1	cDNA_match	3566	4420	83	-	ID=MDP0000534701.path2	chr7	31932284	31937098	Parent=Scaffold300794		MDP0000534701				MDP0000534701	chr7	13526316	13527187	872	ATMG00860.1	Arabidopsis thaliana	hypothetical protein	33.06	121	76	2	83	201	14	131	2e-10	63.5
MDP0000548909	MDC022365.236	Malus_x_domestica_v3.0.a1	cDNA_match	3494	4348	100	-	ID=MDP0000548909.path1	chr7	31932284	31937098	Parent=Scaffold300794	MDP0000548909					MDP0000548909	chr7	24037427	24038281	855	ATMG00860.1	Arabidopsis thaliana	hypothetical protein	32.17	115	73	2	59	171	14	125	7e-10	61.2
MDP0000581026	MDC022365.236	Malus_x_domestica_v3.0.a1	cDNA_match	3558	4783	93	-	ID=MDP0000581026.path5	chr7	31932284	31937098	Parent=Scaffold300794					MDP0000581026	MDP0000581026	chr2	21008651	21009925	1275	ATMG00860.1	Arabidopsis thaliana	hypothetical protein	33.91	115	71	2	205	317	14	125	5e-11	65.9
MDP0000405474	MDC013475.335	Malus_x_domestica_v3.0.a1	cDNA_match	11806	12336	97	-	ID=MDP0000405474.path5	chr7	31956295	31968811	Parent=Scaffold300794					MDP0000405474	MDP0000405474	chr0	96217930	96218463	534	ATMG00810.1	Arabidopsis thaliana	hypothetical protein	54.49	178	79	2	1	177	33	209	2e-49	191
MDP0000713983	MDC013475.335	Malus_x_domestica_v3.0.a1	cDNA_match	11386	12360	100	-	ID=MDP0000713983.path1	chr7	31956295	31968811	Parent=Scaffold300794	MDP0000713983					MDP0000713983	chr7	24069330	24070304	975	AT4G23160.1	Arabidopsis thaliana	protein kinase family protein	41.79	280	160	3	2	279	303	581	4e-62	235
MDP0000644586	MDC022365.237	Malus_x_domestica_v3.0.a1	cDNA_match	396	560	100	+	ID=MDP0000644586.path1	chr7	31972492	31978334	Parent=Scaffold300794	MDP0000644586					MDP0000644586	chr7	24074537	24076710	2174	AT4G08350.1	Arabidopsis thaliana	GTA2 (GLOBAL TRANSCRIPTION FACTOR GROUP A2); structural constituent of ribosome / transcription elongation regulator/ transcription factor	59.53	215	54	4	14	204	149	354	3e-61	232
MDP0000278877	MDC005088.447	Malus_x_domestica_v3.0.a1	cDNA_match	1782	2046	100	-	ID=MDP0000278877.path3	chr7	31999543	32008851	Parent=Scaffold300794			MDP0000278877			MDP0000278877	chr7	24109424	24111551	2128	AT4G39640.2	Arabidopsis thaliana	GGT1 (GAMMA-GLUTAMYL TRANSPEPTIDASE 1); gamma-glutamyltransferase/ glutathione gamma-glutamylcysteinyltransferase	73.33	45	11	1	18	61	36	80	2e-11	64.7
MDP0000445388	MDC005088.447	Malus_x_domestica_v3.0.a1	cDNA_match	7243	7698	92	-	ID=MDP0000445388.path4	chr7	31999543	32008851	Parent=Scaffold300794				MDP0000445388		MDP0000445388	chr9	32691596	32692051	456	AT4G23160.1	Arabidopsis thaliana	protein kinase family protein	35.1	151	95	2	1	150	190	338	8e-20	92.8
MDP0000446420	MDC005088.447	Malus_x_domestica_v3.0.a1	cDNA_match	7341	7689	92	-	ID=MDP0000446420.path3	chr7	31999543	32008851	Parent=Scaffold300794			MDP0000446420			MDP0000446420	chr0	105285639	105285989	351	AT4G23160.1	Arabidopsis thaliana	protein kinase family protein	33.62	116	74	2	1	115	193	306	2e-11	63.9
MDP0000474928	MDC005088.447	Malus_x_domestica_v3.0.a1	cDNA_match	7341	7689	92	-	ID=MDP0000474928.path3	chr7	31999543	32008851	Parent=Scaffold300794			MDP0000474928			MDP0000474928	chr13	1636673	1637023	351	AT4G23160.1	Arabidopsis thaliana	protein kinase family protein	33.62	116	74	2	1	115	193	306	2e-11	63.9
MDP0000579943	MDC005088.447	Malus_x_domestica_v3.0.a1	cDNA_match	7243	7638	100	-	ID=MDP0000579943.path1	chr7	31999543	32008851	Parent=Scaffold300794	MDP0000579943					MDP0000579943	chr7	24108435	24108830	396	AT4G23160.1	Arabidopsis thaliana	protein kinase family protein	35.11	131	82	2	1	130	210	338	8e-15	75.5
MDP0000663943	MDC005088.447	Malus_x_domestica_v3.0.a1	cDNA_match	7284	7926	97	-	ID=MDP0000663943.path2	chr7	31999543	32008851	Parent=Scaffold300794		MDP0000663943				MDP0000663943	chr7	24111242	24112566	1325	AT4G23160.1	Arabidopsis thaliana	protein kinase family protein	35.44	206	130	2	8	212	121	324	2e-31	133
MDP0000122801	MDC006374.909	Malus_x_domestica_v3.0.a1	cDNA_match	3750	3946	100	-	ID=MDP0000122801.path1	chr7	32002978	32010945	Parent=Scaffold300794	MDP0000122801					MDP0000122801	chr7	24105703	24108573	2871	AT4G39640.2	Arabidopsis thaliana	GGT1 (GAMMA-GLUTAMYL TRANSPEPTIDASE 1); gamma-glutamyltransferase/ glutathione gamma-glutamylcysteinyltransferase	35.91	220	97	6	137	322	363	572	2e-25	113
MDP0000278877	MDC006374.909	Malus_x_domestica_v3.0.a1	cDNA_match	3750	3946	99	-	ID=MDP0000278877.path2	chr7	32002978	32010945	Parent=Scaffold300794		MDP0000278877				MDP0000278877	chr7	24109424	24111551	2128	AT4G39640.2	Arabidopsis thaliana	GGT1 (GAMMA-GLUTAMYL TRANSPEPTIDASE 1); gamma-glutamyltransferase/ glutathione gamma-glutamylcysteinyltransferase	73.33	45	11	1	18	61	36	80	2e-11	64.7
MDP0000579943	MDC006374.909	Malus_x_domestica_v3.0.a1	cDNA_match	7256	7651	98	-	ID=MDP0000579943.path2	chr7	32002978	32010945	Parent=Scaffold300794		MDP0000579943				MDP0000579943	chr7	24108435	24108830	396	AT4G23160.1	Arabidopsis thaliana	protein kinase family protein	35.11	131	82	2	1	130	210	338	8e-15	75.5
MDP0000663943	MDC006374.909	Malus_x_domestica_v3.0.a1	cDNA_match	7297	7939	100	-	ID=MDP0000663943.path1	chr7	32002978	32010945	Parent=Scaffold300794	MDP0000663943					MDP0000663943	chr7	24111242	24112566	1325	AT4G23160.1	Arabidopsis thaliana	protein kinase family protein	35.44	206	130	2	8	212	121	324	2e-31	133
MDP0000122801	MDC006374.928	Malus_x_domestica_v3.0.a1	cDNA_match	1320	1516	99	+	ID=MDP0000122801.path2	chr7	32006455	32012202	Parent=Scaffold300794		MDP0000122801				MDP0000122801	chr7	24105703	24108573	2871	AT4G39640.2	Arabidopsis thaliana	GGT1 (GAMMA-GLUTAMYL TRANSPEPTIDASE 1); gamma-glutamyltransferase/ glutathione gamma-glutamylcysteinyltransferase	35.91	220	97	6	137	322	363	572	2e-25	113
MDP0000278877	MDC006374.928	Malus_x_domestica_v3.0.a1	cDNA_match	1320	1516	100	+	ID=MDP0000278877.path1	chr7	32006455	32012202	Parent=Scaffold300794	MDP0000278877					MDP0000278877	chr7	24109424	24111551	2128	AT4G39640.2	Arabidopsis thaliana	GGT1 (GAMMA-GLUTAMYL TRANSPEPTIDASE 1); gamma-glutamyltransferase/ glutathione gamma-glutamylcysteinyltransferase	73.33	45	11	1	18	61	36	80	2e-11	64.7
MDP0000265940	MDC001388.151	Malus_x_domestica_v3.0.a1	cDNA_match	3607	3640	100	-	ID=MDP0000265940.path1	chr7	32019519	32024117	Parent=Scaffold300794	MDP0000265940					MDP0000265940	chr7	24124404	24124808	405	AT4G28980.1	Arabidopsis thaliana	cyclin-dependent kinase-activating kinase 1At / CDK-activating kinase 1At (CAK1)	57.65	85	35	1	29	112	119	203	3e-22	99.8
MDP0000297918	MDC001388.151	Malus_x_domestica_v3.0.a1	cDNA_match	3673	3840	98	-	ID=MDP0000297918.path4	chr7	32019519	32024117	Parent=Scaffold300794				MDP0000297918		MDP0000297918	chr0	71034421	71036062	1642	AT4G28980.1	Arabidopsis thaliana	cyclin-dependent kinase-activating kinase 1At / CDK-activating kinase 1At (CAK1)	51.06	94	44	2	69	160	108	201	3e-20	96.3
MDP0000127951	MDC013695.212	Malus_x_domestica_v3.0.a1	cDNA_match	5620	5718	100	-	ID=MDP0000127951.path1	chr7	32023965	32032768	Parent=Scaffold300794	MDP0000127951					MDP0000127951	chr7	24127478	24131332	3855	AT4G16144.1	Arabidopsis thaliana	FUNCTIONS IN: molecular_function unknown; INVOLVED IN: biological_process unknown; LOCATED IN: cellular_component unknown; CONTAINS InterPro DOMAIN/s: Mov34/MPN/PAD-1 (InterPro:IPR000555); BEST Arabidopsis thaliana protein match is: mov34 family protein (TAIR:AT1G48790.1); Has 622 Blast hits to 459 proteins in 132 species: Archae - 0; Bacteria - 0; Metazoa - 326; Fungi - 156; Plants - 82; Viruses…	61.05	516	166	6	1	490	1	507	9e-176	613
MDP0000361249	MDC021623.120	Malus_x_domestica_v3.0.a1	cDNA_match	843	1163	95	+	ID=MDP0000361249.path2	chr7	32027735	32030868	Parent=Scaffold300794		MDP0000361249				MDP0000361249	chr4	10382447	10382813	367	ATCG00780.1	Arabidopsis thaliana	encodes a chloroplast ribosomal protein L14, a constituent of the large subunit of the ribosomal complex	93.44	122	8	0	1	122	1	122	3e-63	236
MDP0000297918	MDC003691.591	Malus_x_domestica_v3.0.a1	cDNA_match	2854	3124	97	-	ID=MDP0000297918.path5	chr7	32028338	32034143	Parent=Scaffold300794					MDP0000297918	MDP0000297918	chr0	71034421	71036062	1642	AT4G28980.1	Arabidopsis thaliana	cyclin-dependent kinase-activating kinase 1At / CDK-activating kinase 1At (CAK1)	51.06	94	44	2	69	160	108	201	3e-20	96.3
MDP0000210022	MDC017975.480	Malus_x_domestica_v3.0.a1	cDNA_match	4547	4580	100	-	ID=MDP0000210022.path1	chr7	32032730	32045628	Parent=Scaffold300794	MDP0000210022					MDP0000210022	chr7	24136935	24138959	2025	AT1G21460.1	Arabidopsis thaliana	nodulin MtN3 family protein	65.59	247	81	1	1	243	1	247	1e-77	285
MDP0000317975	MDC017975.480	Malus_x_domestica_v3.0.a1	cDNA_match	4547	4580	100	-	ID=MDP0000317975.path2	chr7	32032730	32045628	Parent=Scaffold300794		MDP0000317975				MDP0000317975	chr7	24142766	24144765	2000	AT1G21460.1	Arabidopsis thaliana	nodulin MtN3 family protein	65.59	247	81	1	1	243	1	247	8e-78	286
MDP0000559205	MDC003920.248	Malus_x_domestica_v3.0.a1	cDNA_match	100	213	100	+	ID=MDP0000559205.path1	chr7	32034970	32044034	Parent=Scaffold300794	MDP0000559205					MDP0000559205	chr7	24136719	24141656	4938	AT5G36930.1	Arabidopsis thaliana	disease resistance protein (TIR-NBS-LRR class), putative	27.6	500	299	16	253	723	622	1087	2e-16	84.7
MDP0000135450	MDC002208.195	Malus_x_domestica_v3.0.a1	cDNA_match	2283	2303	100	+	ID=MDP0000135450.path1	chr7	32051448	32055029	Parent=Scaffold300794	MDP0000135450					MDP0000135450	chr7	24155380	24156399	1020	AT3G29090.1	Arabidopsis thaliana	pectinesterase family protein	85.14	74	11	0	5	78	115	188	9e-34	138
MDP0000130920	MDC019173.227	Malus_x_domestica_v3.0.a1	cDNA_match	5440	5687	100	-	ID=MDP0000130920.path2	chr7	32066502	32072832	Parent=Scaffold300794		MDP0000130920				MDP0000130920	chr7	24169061	24169612	552	AT4G14850.1	Arabidopsis thaliana	LOI1 (lovastatin insensitive 1)	45.86	181	69	2	3	162	4	176	3e-38	154
MDP0000130920	MDC019173.227	Malus_x_domestica_v3.0.a1	cDNA_match	910	1157	100	+	ID=MDP0000130920.path1	chr7	32066502	32072832	Parent=Scaffold300794	MDP0000130920					MDP0000130920	chr7	24169061	24169612	552	AT4G14850.1	Arabidopsis thaliana	LOI1 (lovastatin insensitive 1)	45.86	181	69	2	3	162	4	176	3e-38	154
MDP0000244495	MDC019173.227	Malus_x_domestica_v3.0.a1	cDNA_match	5440	5687	100	-	ID=MDP0000244495.path2	chr7	32066502	32072832	Parent=Scaffold300794		MDP0000244495				MDP0000244495	chr7	24173287	24173838	552	AT4G14850.1	Arabidopsis thaliana	LOI1 (lovastatin insensitive 1)	45.86	181	69	2	3	162	4	176	3e-38	154
MDP0000244495	MDC019173.227	Malus_x_domestica_v3.0.a1	cDNA_match	910	1157	100	+	ID=MDP0000244495.path1	chr7	32066502	32072832	Parent=Scaffold300794	MDP0000244495					MDP0000244495	chr7	24173287	24173838	552	AT4G14850.1	Arabidopsis thaliana	LOI1 (lovastatin insensitive 1)	45.86	181	69	2	3	162	4	176	3e-38	154
MDP0000555426	MDC012741.245	Malus_x_domestica_v3.0.a1	cDNA_match	63	1585	99	-	ID=MDP0000555426.path5	chr7	32073703	32077843	Parent=Scaffold300794					MDP0000555426	MDP0000555426	chr1	29001122	29005048	3927	AT3G21000.1	Arabidopsis thaliana	unknown protein	29.07	172	111	4	348	513	230	396	3e-10	63.9
MDP0000284554	MDC006442.336	Malus_x_domestica_v3.0.a1	cDNA_match	583	945	100	+	ID=MDP0000284554.path1	chr7	32104127	32106283	Parent=Scaffold300794	MDP0000284554					MDP0000284554	chr7	24206359	24207218	860	AT4G34710.2	Arabidopsis thaliana	ADC2 (ARGININE DECARBOXYLASE 2); arginine decarboxylase	66.91	278	64	6	1	261	1	267	7e-87	317
MDP0000165652	MDC010689.216	Malus_x_domestica_v3.0.a1	cDNA_match	2945	4135	95	+	ID=MDP0000165652.path3	chr7	32123501	32131695	Parent=Scaffold300794			MDP0000165652			MDP0000165652	chr7	24263276	24265108	1833	AT1G02260.1	Arabidopsis thaliana	transmembrane protein, putative	66.06	551	134	8	1	547	1	502	0	684
MDP0000261435	MDC010689.216	Malus_x_domestica_v3.0.a1	cDNA_match	2945	4135	98	+	ID=MDP0000261435.path2	chr7	32123501	32131695	Parent=Scaffold300794		MDP0000261435				MDP0000261435	chr7	24237277	24239106	1830	AT1G02260.1	Arabidopsis thaliana	transmembrane protein, putative	65.4	552	136	7	1	547	1	502	0	663
MDP0000292229	MDC010689.216	Malus_x_domestica_v3.0.a1	cDNA_match	2945	4135	100	+	ID=MDP0000292229.path1	chr7	32123501	32131695	Parent=Scaffold300794	MDP0000292229					MDP0000292229	chr7	24228095	24230106	2012	AT1G02260.1	Arabidopsis thaliana	transmembrane protein, putative	63.31	556	145	9	1	552	1	501	0	636
MDP0000303045	MDC010689.216	Malus_x_domestica_v3.0.a1	cDNA_match	2945	3166	97	+	ID=MDP0000303045.path5	chr7	32123501	32131695	Parent=Scaffold300794					MDP0000303045	MDP0000303045	chr7	24276360	24278140	1781	AT1G02260.1	Arabidopsis thaliana	transmembrane protein, putative	56.88	487	126	8	1	409	1	481	2e-134	475
MDP0000803030	MDC010689.216	Malus_x_domestica_v3.0.a1	cDNA_match	3943	4135	97	+	ID=MDP0000803030.path5	chr7	32123501	32131695	Parent=Scaffold300794					MDP0000803030	MDP0000803030	chr7	24200106	24200942	837	AT1G02260.1	Arabidopsis thaliana	transmembrane protein, putative	78.54	205	42	1	11	215	300	502	8e-79	289
MDP0000165652	MDC018701.165	Malus_x_domestica_v3.0.a1	cDNA_match	6714	7904	96	+	ID=MDP0000165652.path2	chr7	32128914	32137620	Parent=Scaffold300794		MDP0000165652				MDP0000165652	chr7	24263276	24265108	1833	AT1G02260.1	Arabidopsis thaliana	transmembrane protein, putative	66.06	551	134	8	1	547	1	502	0	684
MDP0000186395	MDC018701.165	Malus_x_domestica_v3.0.a1	cDNA_match	6714	7361	96	+	ID=MDP0000186395.path3	chr7	32128914	32137620	Parent=Scaffold300794			MDP0000186395			MDP0000186395	chr7	24181731	24183511	1781	AT1G02260.1	Arabidopsis thaliana	transmembrane protein, putative	64.41	503	137	5	1	462	1	502	8e-169	590
MDP0000261435	MDC018701.165	Malus_x_domestica_v3.0.a1	cDNA_match	6714	7904	100	+	ID=MDP0000261435.path1	chr7	32128914	32137620	Parent=Scaffold300794	MDP0000261435					MDP0000261435	chr7	24237277	24239106	1830	AT1G02260.1	Arabidopsis thaliana	transmembrane protein, putative	65.4	552	136	7	1	547	1	502	0	663
MDP0000292229	MDC018701.165	Malus_x_domestica_v3.0.a1	cDNA_match	6714	7904	98	+	ID=MDP0000292229.path2	chr7	32128914	32137620	Parent=Scaffold300794		MDP0000292229				MDP0000292229	chr7	24228095	24230106	2012	AT1G02260.1	Arabidopsis thaliana	transmembrane protein, putative	63.31	556	145	9	1	552	1	501	0	636
MDP0000303045	MDC018701.165	Malus_x_domestica_v3.0.a1	cDNA_match	6714	6935	97	+	ID=MDP0000303045.path4	chr7	32128914	32137620	Parent=Scaffold300794				MDP0000303045		MDP0000303045	chr7	24276360	24278140	1781	AT1G02260.1	Arabidopsis thaliana	transmembrane protein, putative	56.88	487	126	8	1	409	1	481	2e-134	475
MDP0000803030	MDC018701.165	Malus_x_domestica_v3.0.a1	cDNA_match	7712	7904	98	+	ID=MDP0000803030.path2	chr7	32128914	32137620	Parent=Scaffold300794		MDP0000803030				MDP0000803030	chr7	24200106	24200942	837	AT1G02260.1	Arabidopsis thaliana	transmembrane protein, putative	78.54	205	42	1	11	215	300	502	8e-79	289
MDP0000270571	MDC006442.543	Malus_x_domestica_v3.0.a1	cDNA_match	11556	12683	90	+	ID=MDP0000270571.path3	chr7	32137621	32154181	Parent=Scaffold300794			MDP0000270571			MDP0000270571	chr7	24274482	24275655	1174	AT1G02260.1	Arabidopsis thaliana	transmembrane protein, putative	61.01	395	103	7	1	391	1	348	2e-130	462
MDP0000292530	MDC006442.543	Malus_x_domestica_v3.0.a1	cDNA_match	3039	3388	96	+	ID=MDP0000292530.path2	chr7	32137621	32154181	Parent=Scaffold300794		MDP0000292530				MDP0000292530	chr0	75452569	75453907	1339	AT4G34710.2	Arabidopsis thaliana	ADC2 (ARGININE DECARBOXYLASE 2); arginine decarboxylase	57.52	226	84	2	177	390	42	267	4e-52	202
MDP0000418690	MDC006442.543	Malus_x_domestica_v3.0.a1	cDNA_match	3033	4376	94	+	ID=MDP0000418690.path2	chr7	32137621	32154181	Parent=Scaffold300794		MDP0000418690				MDP0000418690	chr5	16251116	16252459	1344	AT3G24480.1	Arabidopsis thaliana	leucine-rich repeat family protein / extensin family protein	72.66	128	35	0	69	196	33	160	2e-48	190
MDP0000457082	MDC006442.543	Malus_x_domestica_v3.0.a1	cDNA_match	3033	3845	100	+	ID=MDP0000457082.path1	chr7	32137621	32154181	Parent=Scaffold300794	MDP0000457082					MDP0000457082	chr7	24242303	24243646	1344	AT3G24480.1	Arabidopsis thaliana	leucine-rich repeat family protein / extensin family protein	75.74	136	33	0	61	196	25	160	1e-55	214
MDP0000760994	MDC006442.543	Malus_x_domestica_v3.0.a1	cDNA_match	11556	11778	100	+	ID=MDP0000760994.path1	chr7	32137621	32154181	Parent=Scaffold300794	MDP0000760994					MDP0000760994	chr7	24250826	24252590	1765	AT1G02260.1	Arabidopsis thaliana	transmembrane protein, putative	60.12	504	149	5	1	454	1	502	7e-149	523
MDP0000775066	MDC006442.543	Malus_x_domestica_v3.0.a1	cDNA_match	11556	11778	98	+	ID=MDP0000775066.path2	chr7	32137621	32154181	Parent=Scaffold300794		MDP0000775066				MDP0000775066	chr7	24266515	24268226	1712	AT1G02260.1	Arabidopsis thaliana	transmembrane protein, putative	54.41	555	136	9	1	514	1	479	7e-147	517
MDP0000879357	MDC016506.304	Malus_x_domestica_v3.0.a1	cDNA_match	5702	6250	100	-	ID=MDP0000879357.path2	chr7	32139568	32149672	Parent=Scaffold300794		MDP0000879357				MDP0000879357	chr7	24246919	24247467	549	AT4G25620.1	Arabidopsis thaliana	hydroxyproline-rich glycoprotein family protein	37.75	204	77	6	1	180	270	447	1e-23	105
MDP0000879357	MDC000356.375	Malus_x_domestica_v3.0.a1	cDNA_match	4185	4733	100	+	ID=MDP0000879357.path1	chr7	32150748	32156221	Parent=Scaffold300794	MDP0000879357					MDP0000879357	chr7	24246919	24247467	549	AT4G25620.1	Arabidopsis thaliana	hydroxyproline-rich glycoprotein family protein	37.75	204	77	6	1	180	270	447	1e-23	105
MDP0000165652	MDC002466.595	Malus_x_domestica_v3.0.a1	cDNA_match	3001	4191	100	+	ID=MDP0000165652.path1	chr7	32158626	32174012	Parent=Scaffold300794	MDP0000165652					MDP0000165652	chr7	24263276	24265108	1833	AT1G02260.1	Arabidopsis thaliana	transmembrane protein, putative	66.06	551	134	8	1	547	1	502	0	684
MDP0000186395	MDC002466.595	Malus_x_domestica_v3.0.a1	cDNA_match	3001	3060	85	+	ID=MDP0000186395.path4	chr7	32158626	32174012	Parent=Scaffold300794				MDP0000186395		MDP0000186395	chr7	24181731	24183511	1781	AT1G02260.1	Arabidopsis thaliana	transmembrane protein, putative	64.41	503	137	5	1	462	1	502	8e-169	590
MDP0000261435	MDC002466.595	Malus_x_domestica_v3.0.a1	cDNA_match	3001	3060	85	+	ID=MDP0000261435.path5	chr7	32158626	32174012	Parent=Scaffold300794					MDP0000261435	MDP0000261435	chr7	24237277	24239106	1830	AT1G02260.1	Arabidopsis thaliana	transmembrane protein, putative	65.4	552	136	7	1	547	1	502	0	663
MDP0000270570	MDC002466.595	Malus_x_domestica_v3.0.a1	cDNA_match	13134	13161	100	-	ID=MDP0000270570.path1	chr7	32158626	32174012	Parent=Scaffold300794	MDP0000270570					MDP0000270570	chr7	24270135	24273436	3302	AT4G29090.1	Arabidopsis thaliana	reverse transcriptase, putative / RNA-dependent DNA polymerase, putative	25.36	422	280	16	158	560	141	546	5e-23	106
MDP0000270571	MDC002466.595	Malus_x_domestica_v3.0.a1	cDNA_match	14207	15380	100	+	ID=MDP0000270571.path1	chr7	32158626	32174012	Parent=Scaffold300794	MDP0000270571					MDP0000270571	chr7	24274482	24275655	1174	AT1G02260.1	Arabidopsis thaliana	transmembrane protein, putative	61.01	395	103	7	1	391	1	348	2e-130	462
MDP0000292229	MDC002466.595	Malus_x_domestica_v3.0.a1	cDNA_match	3001	3060	85	+	ID=MDP0000292229.path4	chr7	32158626	32174012	Parent=Scaffold300794				MDP0000292229		MDP0000292229	chr7	24228095	24230106	2012	AT1G02260.1	Arabidopsis thaliana	transmembrane protein, putative	63.31	556	145	9	1	552	1	501	0	636
MDP0000303045	MDC002466.595	Malus_x_domestica_v3.0.a1	cDNA_match	3001	3222	100	+	ID=MDP0000303045.path2	chr7	32158626	32174012	Parent=Scaffold300794		MDP0000303045				MDP0000303045	chr7	24276360	24278140	1781	AT1G02260.1	Arabidopsis thaliana	transmembrane protein, putative	56.88	487	126	8	1	409	1	481	2e-134	475
MDP0000760994	MDC002466.595	Malus_x_domestica_v3.0.a1	cDNA_match	6240	6462	98	+	ID=MDP0000760994.path2	chr7	32158626	32174012	Parent=Scaffold300794		MDP0000760994				MDP0000760994	chr7	24250826	24252590	1765	AT1G02260.1	Arabidopsis thaliana	transmembrane protein, putative	60.12	504	149	5	1	454	1	502	7e-149	523
MDP0000775066	MDC002466.595	Malus_x_domestica_v3.0.a1	cDNA_match	6240	6462	100	+	ID=MDP0000775066.path1	chr7	32158626	32174012	Parent=Scaffold300794	MDP0000775066					MDP0000775066	chr7	24266515	24268226	1712	AT1G02260.1	Arabidopsis thaliana	transmembrane protein, putative	54.41	555	136	9	1	514	1	479	7e-147	517
MDP0000803030	MDC002466.595	Malus_x_domestica_v3.0.a1	cDNA_match	3997	4191	100	+	ID=MDP0000803030.path4	chr7	32158626	32174012	Parent=Scaffold300794				MDP0000803030		MDP0000803030	chr7	24200106	24200942	837	AT1G02260.1	Arabidopsis thaliana	transmembrane protein, putative	78.54	205	42	1	11	215	300	502	8e-79	289
MDP0000165652	MDC016506.286	Malus_x_domestica_v3.0.a1	cDNA_match	1338	2479	92	-	ID=MDP0000165652.path4	chr7	32174012	32177182	Parent=Scaffold300794				MDP0000165652		MDP0000165652	chr7	24263276	24265108	1833	AT1G02260.1	Arabidopsis thaliana	transmembrane protein, putative	66.06	551	134	8	1	547	1	502	0	684
MDP0000186395	MDC016506.286	Malus_x_domestica_v3.0.a1	cDNA_match	1638	2479	98	-	ID=MDP0000186395.path2	chr7	32174012	32177182	Parent=Scaffold300794		MDP0000186395				MDP0000186395	chr7	24181731	24183511	1781	AT1G02260.1	Arabidopsis thaliana	transmembrane protein, putative	64.41	503	137	5	1	462	1	502	8e-169	590
MDP0000261435	MDC016506.286	Malus_x_domestica_v3.0.a1	cDNA_match	1338	2479	91	-	ID=MDP0000261435.path4	chr7	32174012	32177182	Parent=Scaffold300794				MDP0000261435		MDP0000261435	chr7	24237277	24239106	1830	AT1G02260.1	Arabidopsis thaliana	transmembrane protein, putative	65.4	552	136	7	1	547	1	502	0	663
MDP0000292229	MDC016506.286	Malus_x_domestica_v3.0.a1	cDNA_match	1338	2479	91	-	ID=MDP0000292229.path3	chr7	32174012	32177182	Parent=Scaffold300794			MDP0000292229			MDP0000292229	chr7	24228095	24230106	2012	AT1G02260.1	Arabidopsis thaliana	transmembrane protein, putative	63.31	556	145	9	1	552	1	501	0	636
MDP0000303045	MDC016506.286	Malus_x_domestica_v3.0.a1	cDNA_match	2258	2479	100	-	ID=MDP0000303045.path1	chr7	32174012	32177182	Parent=Scaffold300794	MDP0000303045					MDP0000303045	chr7	24276360	24278140	1781	AT1G02260.1	Arabidopsis thaliana	transmembrane protein, putative	56.88	487	126	8	1	409	1	481	2e-134	475
MDP0000122544	MDC002466.597	Malus_x_domestica_v3.0.a1	cDNA_match	6487	9178	94	+	ID=MDP0000122544.path2	chr7	32176424	32203470	Parent=Scaffold300794		MDP0000122544				MDP0000122544	chr7	24293515	24298322	4808	AT4G09980.1	Arabidopsis thaliana	EMB1691 (EMBRYO DEFECTIVE 1691); S-adenosylmethionine-dependent methyltransferase/ methyltransferase/ nucleic acid binding	75.34	511	103	9	679	1174	461	963	0	687
MDP0000140389	MDC002466.597	Malus_x_domestica_v3.0.a1	cDNA_match	21745	22274	96	+	ID=MDP0000140389.path3	chr7	32176424	32203470	Parent=Scaffold300794			MDP0000140389			MDP0000140389	chr0	8197386	8197931	546	AT5G52430.1	Arabidopsis thaliana	hydroxyproline-rich glycoprotein family protein	62.75	153	53	3	1	149	128	280	3e-42	167
MDP0000161139	MDC002466.597	Malus_x_domestica_v3.0.a1	cDNA_match	20439	20567	100	+	ID=MDP0000161139.path1	chr7	32176424	32203470	Parent=Scaffold300794	MDP0000161139					MDP0000161139	chr7	24298512	24302034	3523	AT5G52430.1	Arabidopsis thaliana	hydroxyproline-rich glycoprotein family protein	51.8	473	151	14	86	550	33	436	2e-92	337
MDP0000178656	MDC002466.597	Malus_x_domestica_v3.0.a1	cDNA_match	21745	22274	96	+	ID=MDP0000178656.path3	chr7	32176424	32203470	Parent=Scaffold300794			MDP0000178656			MDP0000178656	chr0	81982456	81983001	546	AT5G52430.1	Arabidopsis thaliana	hydroxyproline-rich glycoprotein family protein	62.75	153	53	3	1	149	128	280	3e-42	167
MDP0000267154	MDC002466.597	Malus_x_domestica_v3.0.a1	cDNA_match	2109	2537	100	+	ID=MDP0000267154.path1	chr7	32176424	32203470	Parent=Scaffold300794	MDP0000267154					MDP0000267154	chr7	24280182	24289371	9190	AT4G09980.1	Arabidopsis thaliana	EMB1691 (EMBRYO DEFECTIVE 1691); S-adenosylmethionine-dependent methyltransferase/ methyltransferase/ nucleic acid binding	78.08	406	70	6	1112	1503	563	963	1e-176	617
MDP0000267155	MDC002466.597	Malus_x_domestica_v3.0.a1	cDNA_match	14066	14273	100	-	ID=MDP0000267155.path1	chr7	32176424	32203470	Parent=Scaffold300794	MDP0000267155					MDP0000267155	chr7	24290074	24292346	2273	AT5G52440.1	Arabidopsis thaliana	HCF106; proton motive force dependent protein transmembrane transporter	73.73	118	31	0	29	146	31	148	4e-44	175
MDP0000879357	MDC002466.597	Malus_x_domestica_v3.0.a1	cDNA_match	22306	22854	97	+	ID=MDP0000879357.path3	chr7	32176424	32203470	Parent=Scaffold300794			MDP0000879357			MDP0000879357	chr7	24246919	24247467	549	AT4G25620.1	Arabidopsis thaliana	hydroxyproline-rich glycoprotein family protein	37.75	204	77	6	1	180	270	447	1e-23	105
MDP0000122544	MDC005926.267	Malus_x_domestica_v3.0.a1	cDNA_match	1636	4323	100	+	ID=MDP0000122544.path1	chr7	32190230	32198839	Parent=Scaffold300794	MDP0000122544					MDP0000122544	chr7	24293515	24298322	4808	AT4G09980.1	Arabidopsis thaliana	EMB1691 (EMBRYO DEFECTIVE 1691); S-adenosylmethionine-dependent methyltransferase/ methyltransferase/ nucleic acid binding	75.34	511	103	9	679	1174	461	963	0	687
MDP0000225538	MDC019559.200	Malus_x_domestica_v3.0.a1	cDNA_match	4994	5017	100	-	ID=MDP0000225538.path1	chr7	32214505	32322282	Parent=Scaffold300794	MDP0000225538					MDP0000225538	chr7	24318738	24321171	2434	AT3G48950.1	Arabidopsis thaliana	glycoside hydrolase family 28 protein / polygalacturonase (pectinase) family protein	68.33	461	139	3	12	465	7	467	0	674
MDP0000225539	MDC019559.200	Malus_x_domestica_v3.0.a1	cDNA_match	9988	10410	100	+	ID=MDP0000225539.path1	chr7	32214505	32322282	Parent=Scaffold300794	MDP0000225539					MDP0000225539	chr7	24326142	24328429	2288	AT4G25700.1	Arabidopsis thaliana	BETA-OHASE 1 (BETA-HYDROXYLASE 1); carotene beta-ring hydroxylase	86.93	176	23	0	139	314	124	299	9e-79	290
MDP0000225543	MDC019559.200	Malus_x_domestica_v3.0.a1	cDNA_match	24302	24324	100	+	ID=MDP0000225543.path1	chr7	32214505	32322282	Parent=Scaffold300794	MDP0000225543					MDP0000225543	chr7	24340456	24341521	1066	AT4G25670.2	Arabidopsis thaliana		53.74	214	71	6	76	288	1	187	4e-37	151
MDP0000225544	MDC019559.200	Malus_x_domestica_v3.0.a1	cDNA_match	28973	29564	100	-	ID=MDP0000225544.path1	chr7	32214505	32322282	Parent=Scaffold300794	MDP0000225544					MDP0000225544	chr7	24342589	24345718	3130	AT4G25660.1	Arabidopsis thaliana	unknown protein	73.19	235	52	3	219	443	1	234	4e-102	369
MDP0000225547	MDC019559.200	Malus_x_domestica_v3.0.a1	cDNA_match	40690	40862	100	+	ID=MDP0000225547.path1	chr7	32214505	32322282	Parent=Scaffold300794	MDP0000225547					MDP0000225547	chr7	24356844	24358796	1953	AT5G52545.1	Arabidopsis thaliana	unknown protein	60.26	78	28	3	128	202	1	78	2e-09	59.3
MDP0000225549	MDC019559.200	Malus_x_domestica_v3.0.a1	cDNA_match	52672	52885	100	+	ID=MDP0000225549.path1	chr7	32214505	32322282	Parent=Scaffold300794	MDP0000225549					MDP0000225549	chr7	24368826	24371741	2916	AT1G01580.1	Arabidopsis thaliana	FRO2 (FERRIC REDUCTION OXIDASE 2); ferric-chelate reductase	52.75	728	322	7	16	737	14	725	0	721
MDP0000225556	MDC019559.200	Malus_x_domestica_v3.0.a1	cDNA_match	94022	94321	100	+	ID=MDP0000225556.path1	chr7	32214505	32322282	Parent=Scaffold300794	MDP0000225556					MDP0000225556	chr7	24410176	24412663	2488	AT4G25640.1	Arabidopsis thaliana	MATE efflux family protein	47.1	259	87	6	28	236	16	274	2e-57	219
MDP0000225557	MDC019559.200	Malus_x_domestica_v3.0.a1	cDNA_match	99543	99851	100	+	ID=MDP0000225557.path1	chr7	32214505	32322282	Parent=Scaffold300794	MDP0000225557					MDP0000225557	chr7	24415697	24418134	2438	AT4G25640.1	Arabidopsis thaliana	MATE efflux family protein	67.08	480	156	1	22	499	6	485	3e-170	595
MDP0000225558	MDC019559.200	Malus_x_domestica_v3.0.a1	cDNA_match	103756	104022	100	+	ID=MDP0000225558.path1	chr7	32214505	32322282	Parent=Scaffold300794	MDP0000225558					MDP0000225558	chr7	24419910	24422169	2260	AT4G25640.1	Arabidopsis thaliana	MATE efflux family protein	58.39	447	186	0	20	466	20	466	4e-139	491
MDP0000254231	MDC019559.200	Malus_x_domestica_v3.0.a1	cDNA_match	4994	5007	92	-	ID=MDP0000254231.path2	chr7	32214505	32322282	Parent=Scaffold300794		MDP0000254231				MDP0000254231	chr1	27242893	27245671	2779	AT3G48950.1	Arabidopsis thaliana	glycoside hydrolase family 28 protein / polygalacturonase (pectinase) family protein	67.68	461	142	3	11	464	7	467	0	671
MDP0000315705	MDC019559.200	Malus_x_domestica_v3.0.a1	cDNA_match	61802	61929	100	-	ID=MDP0000315705.path1	chr7	32214505	32322282	Parent=Scaffold300794	MDP0000315705					MDP0000315705	chr7	24372752	24378083	5332	AT5G52530.3	Arabidopsis thaliana		27.45	550	248	28	662	1192	315	732	4e-11	68.2
MDP0000315706	MDC019559.200	Malus_x_domestica_v3.0.a1	cDNA_match	76835	78788	100	-	ID=MDP0000315706.path1	chr7	32214505	32322282	Parent=Scaffold300794	MDP0000315706					MDP0000315706	chr7	24383528	24394942	11415	AT5G52510.1	Arabidopsis thaliana	scarecrow-like transcription factor 8 (SCL8)	59.23	439	151	8	228	652	216	640	5e-133	472
MDP0000584979	MDC019559.200	Malus_x_domestica_v3.0.a1	cDNA_match	10532	10561	96	+	ID=MDP0000584979.path4	chr7	32214505	32322282	Parent=Scaffold300794				MDP0000584979		MDP0000584979	chr10	17600782	17603034	2253	AT4G25700.2	Arabidopsis thaliana	BETA-OHASE 1 (BETA-HYDROXYLASE 1); carotene beta-ring hydroxylase	52	100	48	0	47	146	47	146	2e-23	104
MDP0000613837	MDC019559.200	Malus_x_domestica_v3.0.a1	cDNA_match	46573	46593	100	+	ID=MDP0000613837.path2	chr7	32214505	32322282	Parent=Scaffold300794		MDP0000613837				MDP0000613837	chr1	27155055	27158285	3231	AT5G23990.1	Arabidopsis thaliana	FRO5 (FERRIC REDUCTION OXIDASE 5); ferric-chelate reductase	55.21	489	196	7	1	471	174	657	3e-128	455
MDP0000742423	MDC019559.200	Malus_x_domestica_v3.0.a1	cDNA_match	1925	2290	100	+	ID=MDP0000742423.path1	chr7	32214505	32322282	Parent=Scaffold300794	MDP0000742423					MDP0000742423	chr7	24318079	24318444	366	AT1G01540.2	Arabidopsis thaliana	protein kinase family protein	60.78	51	20	0	1	51	374	424	3e-14	73.2
MDP0000742436	MDC019559.200	Malus_x_domestica_v3.0.a1	cDNA_match	35879	38308	100	-	ID=MDP0000742436.path1	chr7	32214505	32322282	Parent=Scaffold300794	MDP0000742436					MDP0000742436	chr7	24347770	24354462	6693	AT5G24010.1	Arabidopsis thaliana	protein kinase family protein	62.91	798	273	11	25	811	28	813	0	984
MDP0000742438	MDC019559.200	Malus_x_domestica_v3.0.a1	cDNA_match	42883	43191	100	+	ID=MDP0000742438.path1	chr7	32214505	32322282	Parent=Scaffold300794	MDP0000742438					MDP0000742438	chr7	24359037	24368478	9442	AT5G23980.1	Arabidopsis thaliana	FRO4 (FERRIC REDUCTION OXIDASE 4); ferric-chelate reductase	55.32	564	232	6	182	729	94	653	7e-168	587
MDP0000757787	MDC019559.200	Malus_x_domestica_v3.0.a1	cDNA_match	19190	20176	100	-	ID=MDP0000757787.path1	chr7	32214505	32322282	Parent=Scaffold300794	MDP0000757787					MDP0000757787	chr7	24335344	24336330	987	AT5G24020.1	Arabidopsis thaliana	MIND; ATPase/ calcium-dependent ATPase/ protein binding / protein homodimerization	90.56	286	27	0	43	328	41	326	1e-128	456
MDP0000135662	MDC001868.399	Malus_x_domestica_v3.0.a1	cDNA_match	15482	15560	100	+	ID=MDP0000135662.path1	chr7	32357019	32407755	Parent=Scaffold300794	MDP0000135662					MDP0000135662	chr7	24474150	24477212	3063	AT3G49140.1	Arabidopsis thaliana	EXPRESSED IN: 23 plant structures; EXPRESSED DURING: 13 growth stages; CONTAINS InterPro DOMAIN/s: Pentatricopeptide repeat (InterPro:IPR002885); BEST Arabidopsis thaliana protein match is: EMB2758 (embryo defective 2758) (TAIR:AT4G33990.1); Has 45368 Blast hits to 16108 proteins in 635 species: Archae - 60; Bacteria - 10333; Metazoa - 8211; Fungi - 3499; Plants - 14806; Viruses - 492; Other Euka…	46.88	529	229	9	3	513	1	495	9e-112	400
MDP0000135665	MDC001868.399	Malus_x_domestica_v3.0.a1	cDNA_match	23711	23794	100	+	ID=MDP0000135665.path1	chr7	32357019	32407755	Parent=Scaffold300794	MDP0000135665					MDP0000135665	chr7	24482379	24484086	1708	AT4G21190.1	Arabidopsis thaliana	emb1417 (embryo defective 1417)	63.7	270	88	2	1	267	1	263	3e-89	325
MDP0000135666	MDC001868.399	Malus_x_domestica_v3.0.a1	cDNA_match	29752	29937	100	-	ID=MDP0000135666.path1	chr7	32357019	32407755	Parent=Scaffold300794	MDP0000135666					MDP0000135666	chr7	24484647	24488605	3959	AT1G79940.3	Arabidopsis thaliana	ATERDJ2A; heat shock protein binding / unfolded protein binding	77.9	638	127	3	1	638	1	624	0	1029
MDP0000135668	MDC001868.399	Malus_x_domestica_v3.0.a1	cDNA_match	37519	38189	100	+	ID=MDP0000135668.path1	chr7	32357019	32407755	Parent=Scaffold300794	MDP0000135668					MDP0000135668	chr7	24496187	24497746	1560	AT5G52830.1	Arabidopsis thaliana	WRKY27; transcription factor	60.9	133	35	3	222	354	145	260	4e-38	155
MDP0000228765	MDC001868.399	Malus_x_domestica_v3.0.a1	cDNA_match	47437	47486	100	+	ID=MDP0000228765.path1	chr7	32357019	32407755	Parent=Scaffold300794	MDP0000228765					MDP0000228765	chr7	24506635	24507167	533	AT5G52840.1	Arabidopsis thaliana	NADH-ubiquinone oxidoreductase-related	74.55	55	14	0	20	74	98	152	5e-22	99
MDP0000248026	MDC001868.399	Malus_x_domestica_v3.0.a1	cDNA_match	7638	7818	100	-	ID=MDP0000248026.path1	chr7	32357019	32407755	Parent=Scaffold300794	MDP0000248026					MDP0000248026	chr7	24462012	24466486	4475	AT5G52790.1	Arabidopsis thaliana	CBS domain-containing protein-related	58.03	436	148	5	1	436	1	401	1e-128	457
MDP0000248028	MDC001868.399	Malus_x_domestica_v3.0.a1	cDNA_match	22848	22983	100	-	ID=MDP0000248028.path1	chr7	32357019	32407755	Parent=Scaffold300794	MDP0000248028					MDP0000248028	chr7	24477919	24481651	3733	AT5G52810.1	Arabidopsis thaliana	ornithine cyclodeaminase/mu-crystallin family protein	60.45	177	70	0	787	963	148	324	7e-55	213
MDP0000744471	MDC001868.399	Malus_x_domestica_v3.0.a1	cDNA_match	48308	50476	100	-	ID=MDP0000744471.path1	chr7	32357019	32407755	Parent=Scaffold300794	MDP0000744471					MDP0000744471	chr7	24506976	24509144	2169	AT5G52850.1	Arabidopsis thaliana	pentatricopeptide (PPR) repeat-containing protein	50.78	703	344	2	1	702	185	886	0	702
MDP0000777828	MDC001868.399	Malus_x_domestica_v3.0.a1	cDNA_match	32156	32571	100	+	ID=MDP0000777828.path1	chr7	32357019	32407755	Parent=Scaffold300794	MDP0000777828					MDP0000777828	chr7	24490824	24493671	2848	AT5G62650.1	Arabidopsis thaliana	unknown protein	70.17	466	124	6	87	545	71	528	0	666
MDP0000777832	MDC001868.399	Malus_x_domestica_v3.0.a1	cDNA_match	45987	46299	100	+	ID=MDP0000777832.path1	chr7	32357019	32407755	Parent=Scaffold300794	MDP0000777832					MDP0000777832	chr7	24504655	24506637	1983	AT5G52840.1	Arabidopsis thaliana	NADH-ubiquinone oxidoreductase-related	91.95	149	12	0	1	149	1	149	2e-78	287
MDP0000162677	MDC000491.444	Malus_x_domestica_v3.0.a1	cDNA_match	2007	2906	100	-	ID=MDP0000162677.path1	chr7	32491101	32517106	Parent=Scaffold300794	MDP0000162677					MDP0000162677	chr7	24594757	24595656	900	AT5G24090.1	Arabidopsis thaliana	acidic endochitinase (CHIB1)	65.67	268	92	0	32	299	35	302	6e-108	387
MDP0000162679	MDC000491.444	Malus_x_domestica_v3.0.a1	cDNA_match	8431	9139	100	+	ID=MDP0000162679.path1	chr7	32491101	32517106	Parent=Scaffold300794	MDP0000162679					MDP0000162679	chr7	24601181	24602180	1000	AT5G52900.1	Arabidopsis thaliana	unknown protein	40.57	244	119	9	2	236	7	233	7e-31	131
MDP0000898762	MDC000491.444	Malus_x_domestica_v3.0.a1	cDNA_match	19389	19550	100	-	ID=MDP0000898762.path1	chr7	32491101	32517106	Parent=Scaffold300794	MDP0000898762					MDP0000898762	chr7	24610089	24612300	2212	AT5G24030.1	Arabidopsis thaliana	SLAH3 (SLAC1 HOMOLOGUE 3); transporter	53.87	620	222	13	16	590	14	614	2e-168	588
MDP0000275770	MDC003351.264	Malus_x_domestica_v3.0.a1	cDNA_match	7142	7401	100	+	ID=MDP0000275770.path1	chr7	32519190	32531874	Parent=Scaffold300794	MDP0000275770					MDP0000275770	chr7	24627981	24631485	3505	AT5G24080.1	Arabidopsis thaliana	protein kinase family protein	70.06	471	129	5	401	860	1	470	0	674
MDP0000275771	MDC003351.264	Malus_x_domestica_v3.0.a1	cDNA_match	10922	11818	100	-	ID=MDP0000275771.path1	chr7	32519190	32531874	Parent=Scaffold300794	MDP0000275771					MDP0000275771	chr7	24631761	24632657	897	AT5G24090.1	Arabidopsis thaliana	acidic endochitinase (CHIB1)	64.93	268	94	0	31	298	35	302	3e-106	381
MDP0000479506	MDC003351.264	Malus_x_domestica_v3.0.a1	cDNA_match	4348	5389	97	-	ID=MDP0000479506.path3	chr7	32519190	32531874	Parent=Scaffold300794			MDP0000479506			MDP0000479506	chr0	82252492	82253538	1047	AT4G23160.1	Arabidopsis thaliana	protein kinase family protein	35.05	331	208	5	16	343	229	555	3e-52	202
MDP0000553651	MDC003351.264	Malus_x_domestica_v3.0.a1	cDNA_match	4348	5486	96	-	ID=MDP0000553651.path3	chr7	32519190	32531874	Parent=Scaffold300794			MDP0000553651			MDP0000553651	chr8	9104413	9105558	1146	AT4G23160.1	Arabidopsis thaliana	protein kinase family protein	36.22	381	232	6	3	376	179	555	2e-65	246
MDP0000615996	MDC003351.264	Malus_x_domestica_v3.0.a1	cDNA_match	5281	5440	98	-	ID=MDP0000615996.path5	chr7	32519190	32531874	Parent=Scaffold300794					MDP0000615996	MDP0000615996	chr17	14113388	14114467	1080	AT4G23160.1	Arabidopsis thaliana	protein kinase family protein	31.51	365	196	8	1	315	193	553	2e-46	183
MDP0000630494	MDC003351.264	Malus_x_domestica_v3.0.a1	cDNA_match	5256	5440	100	-	ID=MDP0000630494.path1	chr7	32519190	32531874	Parent=Scaffold300794	MDP0000630494					MDP0000630494	chr13	9058178	9059386	1209	AT4G23160.1	Arabidopsis thaliana	protein kinase family protein	31.4	242	153	6	64	296	347	584	4e-29	125
MDP0000641293	MDC003351.264	Malus_x_domestica_v3.0.a1	cDNA_match	4232	4876	100	-	ID=MDP0000641293.path1	chr7	32519190	32531874	Parent=Scaffold300794	MDP0000641293					MDP0000641293	chr7	24625071	24625715	645	AT4G23160.1	Arabidopsis thaliana	protein kinase family protein	31.53	203	127	5	1	195	386	584	1e-23	106
MDP0000841470	MDC003351.264	Malus_x_domestica_v3.0.a1	cDNA_match	10951	11686	90	-	ID=MDP0000841470.path2	chr7	32519190	32531874	Parent=Scaffold300794		MDP0000841470				MDP0000841470	chr1	27448429	27449196	768	AT5G24090.1	Arabidopsis thaliana	acidic endochitinase (CHIB1)	60.42	192	76	0	45	236	92	283	8e-61	230
MDP0000173365	MDC003919.354	Malus_x_domestica_v3.0.a1	cDNA_match	19589	20272	100	+	ID=MDP0000173365.path1	chr7	32532044	32565117	Parent=Scaffold300794	MDP0000173365					MDP0000173365	chr7	24653282	24657271	3990	AT5G52920.1	Arabidopsis thaliana	PKP-BETA1 (PLASTIDIC PYRUVATE KINASE BETA SUBUNIT 1); pyruvate kinase	78.06	588	117	3	147	731	1	579	0	891
MDP0000209774	MDC003919.354	Malus_x_domestica_v3.0.a1	cDNA_match	7360	7750	94	+	ID=MDP0000209774.path3	chr7	32532044	32565117	Parent=Scaffold300794			MDP0000209774			MDP0000209774	chr6	15129861	15133929	4069	AT3G49660.1	Arabidopsis thaliana	transducin family protein / WD-40 repeat family protein	20.82	317	215	10	332	635	18	311	8e-10	62.4
MDP0000276433	MDC003919.354	Malus_x_domestica_v3.0.a1	cDNA_match	18291	18480	100	-	ID=MDP0000276433.path1	chr7	32532044	32565117	Parent=Scaffold300794	MDP0000276433					MDP0000276433	chr7	24645625	24652173	6549	AT2G34930.1	Arabidopsis thaliana	disease resistance family protein	37.83	904	468	24	322	1175	44	903	7e-117	419
MDP0000276435	MDC003919.354	Malus_x_domestica_v3.0.a1	cDNA_match	24902	25804	100	-	ID=MDP0000276435.path1	chr7	32532044	32565117	Parent=Scaffold300794	MDP0000276435					MDP0000276435	chr7	24658595	24659497	903	AT5G24090.1	Arabidopsis thaliana	acidic endochitinase (CHIB1)	71.17	274	78	1	27	300	30	302	2e-116	415
MDP0000606618	MDC003919.354	Malus_x_domestica_v3.0.a1	cDNA_match	17025	18480	98	-	ID=MDP0000606618.path2	chr7	32532044	32565117	Parent=Scaffold300794		MDP0000606618				MDP0000606618	chr3	1578917	1582519	3603	AT1G19260.1	Arabidopsis thaliana	hAT dimerisation domain-containing protein	48.48	755	345	5	1	727	1	739	0	664
MDP0000668722	MDC003919.354	Malus_x_domestica_v3.0.a1	cDNA_match	2524	2634	100	+	ID=MDP0000668722.path1	chr7	32532044	32565117	Parent=Scaffold300794	MDP0000668722					MDP0000668722	chr7	24636217	24636671	455	AT2G28470.1	Arabidopsis thaliana	BGAL8 (beta-galactosidase 8); beta-galactosidase/ catalytic/ cation binding / sugar binding	64.15	53	14	3	52	104	84	131	2e-14	73.6
MDP0000468259	MDC002623.392	Malus_x_domestica_v3.0.a1	cDNA_match	443	1446	99	+	ID=MDP0000468259.path1	chr7	32565117	32567513	Parent=Scaffold300794	MDP0000468259					MDP0000468259	chr7	24667209	24668212	1004	AT4G23160.1	Arabidopsis thaliana	protein kinase family protein	51.2	125	58	2	185	307	98	221	2e-29	126
MDP0000468260	MDC002623.392	Malus_x_domestica_v3.0.a1	cDNA_match	1607	2158	100	+	ID=MDP0000468260.path1	chr7	32565117	32567513	Parent=Scaffold300794	MDP0000468260					MDP0000468260	chr7	24668373	24668924	552	ATMG00810.1	Arabidopsis thaliana	hypothetical protein	30.86	175	103	7	1	173	27	185	3e-14	75.1
MDP0000701297	MDC002623.392	Malus_x_domestica_v3.0.a1	cDNA_match	786	909	95	+	ID=MDP0000701297.path4	chr7	32565117	32567513	Parent=Scaffold300794				MDP0000701297		MDP0000701297	chr13	2871117	2872617	1501	AT4G23160.1	Arabidopsis thaliana	protein kinase family protein	48.05	231	114	3	58	284	98	326	1e-59	226
MDP0000293180	MDC011622.486	Malus_x_domestica_v3.0.a1	cDNA_match	505	659	100	+	ID=MDP0000293180.path1	chr7	32570540	32577062	Parent=Scaffold300794	MDP0000293180					MDP0000293180	chr7	24672694	24673121	428	AT5G24090.1	Arabidopsis thaliana	acidic endochitinase (CHIB1)	48.67	113	44	3	27	126	31	142	9e-20	92
MDP0000222898	MDC004663.435	Malus_x_domestica_v3.0.a1	cDNA_match	1250	1396	98	+	ID=MDP0000222898.path4	chr7	32573643	32578805	Parent=Scaffold300794				MDP0000222898		MDP0000222898	chr5	13857717	13859589	1873	AT1G63440.1	Arabidopsis thaliana	HMA5 (HEAVY METAL ATPASE 5); ATPase, coupled to transmembrane movement of ions, phosphorylative mechanism	61.36	88	24	1	1	88	817	894	6e-17	84.3
MDP0000273983	MDC004663.435	Malus_x_domestica_v3.0.a1	cDNA_match	1250	1396	100	+	ID=MDP0000273983.path1	chr7	32573643	32578805	Parent=Scaffold300794	MDP0000273983					MDP0000273983	chr7	24676542	24678494	1953	AT1G63440.1	Arabidopsis thaliana	HMA5 (HEAVY METAL ATPASE 5); ATPase, coupled to transmembrane movement of ions, phosphorylative mechanism	61.36	88	24	1	1	88	817	894	4e-17	84.7
MDP0000712707	MDC004663.435	Malus_x_domestica_v3.0.a1	cDNA_match	1824	1947	93	+	ID=MDP0000712707.path2	chr7	32573643	32578805	Parent=Scaffold300794		MDP0000712707				MDP0000712707	chr7	21529458	21531057	1600	AT3G47570.1	Arabidopsis thaliana	leucine-rich repeat transmembrane protein kinase, putative	45.13	113	57	2	52	163	23	131	2e-20	95.5
MDP0000880660	MDC004663.435	Malus_x_domestica_v3.0.a1	cDNA_match	1250	1427	98	+	ID=MDP0000880660.path2	chr7	32573643	32578805	Parent=Scaffold300794		MDP0000880660				MDP0000880660	chr5	13855466	13855974	509	AT1G63440.1	Arabidopsis thaliana	HMA5 (HEAVY METAL ATPASE 5); ATPase, coupled to transmembrane movement of ions, phosphorylative mechanism	55.45	101	22	2	1	101	817	894	6e-21	95.5
MDP0000218640	MDC004806.306	Malus_x_domestica_v3.0.a1	cDNA_match	4253	5146	98	+	ID=MDP0000218640.path3	chr7	32579354	32585585	Parent=Scaffold300794			MDP0000218640			MDP0000218640	chr1	27582410	27583303	894	AT5G24090.1	Arabidopsis thaliana	acidic endochitinase (CHIB1)	56.18	283	120	3	18	297	21	302	6e-95	343
MDP0000275926	MDC004806.306	Malus_x_domestica_v3.0.a1	cDNA_match	4253	5146	100	+	ID=MDP0000275926.path1	chr7	32579354	32585585	Parent=Scaffold300794	MDP0000275926					MDP0000275926	chr7	24685256	24686149	894	AT5G24090.1	Arabidopsis thaliana	acidic endochitinase (CHIB1)	58.24	273	110	3	28	297	31	302	5e-94	340
MDP0000286587	MDC004806.306	Malus_x_domestica_v3.0.a1	cDNA_match	4253	5146	99	+	ID=MDP0000286587.path3	chr7	32579354	32585585	Parent=Scaffold300794			MDP0000286587			MDP0000286587	chr1	27513371	27514264	894	AT5G24090.1	Arabidopsis thaliana	acidic endochitinase (CHIB1)	56.79	280	117	3	18	294	21	299	7e-94	340
MDP0000140755	MDC002548.156	Malus_x_domestica_v3.0.a1	cDNA_match	48626	48788	82	+	ID=MDP0000140755.path2	chr7	32592774	32661433	Parent=Scaffold300794		MDP0000140755				MDP0000140755	chr1	27610996	27614262	3267	AT5G53300.4	Arabidopsis thaliana		96.03	126	5	0	173	298	23	148	8e-62	234
MDP0000153285	MDC002548.156	Malus_x_domestica_v3.0.a1	cDNA_match	14022	15853	91	-	ID=MDP0000153285.path3	chr7	32592774	32661433	Parent=Scaffold300794			MDP0000153285			MDP0000153285	chr1	27564139	27565945	1807	AT5G52950.1	Arabidopsis thaliana	unknown protein	41.48	458	217	13	120	570	123	536	6e-80	295
MDP0000158421	MDC002548.156	Malus_x_domestica_v3.0.a1	cDNA_match	16244	16349	100	+	ID=MDP0000158421.path1	chr7	32592774	32661433	Parent=Scaffold300794	MDP0000158421					MDP0000158421	chr7	24710667	24712252	1586	AT5G52960.1	Arabidopsis thaliana	unknown protein	79.41	34	7	0	209	242	137	170	1e-11	67
MDP0000158422	MDC002548.156	Malus_x_domestica_v3.0.a1	cDNA_match	22648	23356	100	-	ID=MDP0000158422.path1	chr7	32592774	32661433	Parent=Scaffold300794	MDP0000158422					MDP0000158422	chr7	24712587	24717779	5193	AT3G59140.1	Arabidopsis thaliana	ATMRP14; ATPase, coupled to transmembrane movement of substances	53.98	954	338	13	1	887	1	920	0	935
MDP0000158428	MDC002548.156	Malus_x_domestica_v3.0.a1	cDNA_match	42735	43959	100	+	ID=MDP0000158428.path1	chr7	32592774	32661433	Parent=Scaffold300794	MDP0000158428					MDP0000158428	chr7	24737158	24739166	2009	AT4G23740.1	Arabidopsis thaliana	leucine-rich repeat transmembrane protein kinase, putative	58.96	597	227	6	22	603	24	617	0	636
MDP0000197502	MDC002548.156	Malus_x_domestica_v3.0.a1	cDNA_match	68424	68644	100	-	ID=MDP0000197502.path2	chr7	32592774	32661433	Parent=Scaffold300794		MDP0000197502				MDP0000197502	chr7	24764344	24766720	2377	ATMG00710.1	Arabidopsis thaliana	hypothetical protein	39.19	74	42	1	1	74	13	83	4e-07	52
MDP0000265085	MDC002548.156	Malus_x_domestica_v3.0.a1	cDNA_match	15127	15853	100	-	ID=MDP0000265085.path1	chr7	32592774	32661433	Parent=Scaffold300794	MDP0000265085					MDP0000265085	chr7	24703871	24710276	6406	AT3G49142.1	Arabidopsis thaliana		64.9	678	228	3	972	1644	14	686	0	922
MDP0000265089	MDC002548.156	Malus_x_domestica_v3.0.a1	cDNA_match	32645	32870	100	-	ID=MDP0000265089.path1	chr7	32592774	32661433	Parent=Scaffold300794	MDP0000265089					MDP0000265089	chr7	24725841	24727293	1453	AT5G53330.1	Arabidopsis thaliana	FUNCTIONS IN: molecular_function unknown; INVOLVED IN: biological_process unknown; LOCATED IN: cellular_component unknown; EXPRESSED IN: 21 plant structures; EXPRESSED DURING: 13 growth stages; CONTAINS InterPro DOMAIN/s: Ubiquitin-associated/translation elongation factor EF1B, N-terminal, eukaryote (InterPro:IPR015940); Has 28 Blast hits to 28 proteins in 11 species: Archae - 0; Bacteria - 0; Me…	53.45	232	92	6	1	227	1	221	3e-51	197
MDP0000265090	MDC002548.156	Malus_x_domestica_v3.0.a1	cDNA_match	34846	35339	100	-	ID=MDP0000265090.path1	chr7	32592774	32661433	Parent=Scaffold300794	MDP0000265090					MDP0000265090	chr7	24727950	24729762	1813	AT1G79740.1	Arabidopsis thaliana	DNA binding / protein dimerization	71.49	235	63	2	154	387	405	636	5e-99	358
MDP0000265093	MDC002548.156	Malus_x_domestica_v3.0.a1	cDNA_match	47342	47642	100	-	ID=MDP0000265093.path1	chr7	32592774	32661433	Parent=Scaffold300794	MDP0000265093					MDP0000265093	chr7	24739374	24742065	2692	AT5G53310.1	Arabidopsis thaliana	myosin heavy chain-related	61.03	195	60	2	20	214	10	188	3e-61	231
MDP0000265094	MDC002548.156	Malus_x_domestica_v3.0.a1	cDNA_match	48837	49112	100	+	ID=MDP0000265094.path1	chr7	32592774	32661433	Parent=Scaffold300794	MDP0000265094					MDP0000265094	chr7	24743260	24745938	2679	AT1G64230.5	Arabidopsis thaliana		94.44	126	7	0	144	269	65	190	2e-70	262
MDP0000533519	MDC002548.156	Malus_x_domestica_v3.0.a1	cDNA_match	66425	67255	98	-	ID=MDP0000533519.path2	chr7	32592774	32661433	Parent=Scaffold300794		MDP0000533519				MDP0000533519	chr3	2864653	2865483	831	AT4G23160.1	Arabidopsis thaliana	protein kinase family protein	41.05	229	134	1	3	230	326	554	6e-50	194
MDP0000542042	MDC002548.156	Malus_x_domestica_v3.0.a1	cDNA_match	67602	68301	94	-	ID=MDP0000542042.path4	chr7	32592774	32661433	Parent=Scaffold300794				MDP0000542042		MDP0000542042	chr2	30532088	30532792	705	AT4G23160.1	Arabidopsis thaliana	protein kinase family protein	39.29	140	85	0	90	229	60	199	4e-32	134
MDP0000543298	MDC002548.156	Malus_x_domestica_v3.0.a1	cDNA_match	67352	67636	93	-	ID=MDP0000543298.path5	chr7	32592774	32661433	Parent=Scaffold300794					MDP0000543298	MDP0000543298	chr1	26311001	26311285	285	AT4G23160.1	Arabidopsis thaliana	protein kinase family protein	40	80	44	1	1	76	193	272	3e-13	70.1
MDP0000553184	MDC002548.156	Malus_x_domestica_v3.0.a1	cDNA_match	66425	67255	97	-	ID=MDP0000553184.path2	chr7	32592774	32661433	Parent=Scaffold300794		MDP0000553184				MDP0000553184	chr10	32790892	32791722	831	AT4G23160.1	Arabidopsis thaliana	protein kinase family protein	41.05	229	134	1	3	230	326	554	3e-49	191
MDP0000560512	MDC002548.156	Malus_x_domestica_v3.0.a1	cDNA_match	66482	66946	97	-	ID=MDP0000560512.path2	chr7	32592774	32661433	Parent=Scaffold300794		MDP0000560512				MDP0000560512	chr8	11591228	11591695	468	AT4G23160.1	Arabidopsis thaliana	protein kinase family protein	48.39	124	64	0	4	127	431	554	2e-31	131
MDP0000560513	MDC002548.156	Malus_x_domestica_v3.0.a1	cDNA_match	67352	67636	94	-	ID=MDP0000560513.path5	chr7	32592774	32661433	Parent=Scaffold300794					MDP0000560513	MDP0000560513	chr8	11592101	11592385	285	AT4G23160.1	Arabidopsis thaliana	protein kinase family protein	43.75	80	41	1	1	76	193	272	1e-15	77.8
MDP0000588722	MDC002548.156	Malus_x_domestica_v3.0.a1	cDNA_match	66425	66748	93	-	ID=MDP0000588722.path3	chr7	32592774	32661433	Parent=Scaffold300794			MDP0000588722			MDP0000588722	chr15	46747653	46747991	339	AT4G23160.1	Arabidopsis thaliana	protein kinase family protein	41.35	104	58	2	7	109	500	601	4e-14	72.8
MDP0000625922	MDC002548.156	Malus_x_domestica_v3.0.a1	cDNA_match	67489	67696	97	-	ID=MDP0000625922.path3	chr7	32592774	32661433	Parent=Scaffold300794			MDP0000625922			MDP0000625922	chr9	3236247	3236456	210	AT4G23160.1	Arabidopsis thaliana	protein kinase family protein	43.48	69	35	1	4	68	176	244	6e-13	68.9
MDP0000625923	MDC002548.156	Malus_x_domestica_v3.0.a1	cDNA_match	67085	67423	97	-	ID=MDP0000625923.path2	chr7	32592774	32661433	Parent=Scaffold300794		MDP0000625923				MDP0000625923	chr9	3236520	3237520	1001	AT4G23160.1	Arabidopsis thaliana	protein kinase family protein	37.76	286	140	3	2	249	269	554	7e-52	201
MDP0000639274	MDC002548.156	Malus_x_domestica_v3.0.a1	cDNA_match	66425	67183	98	-	ID=MDP0000639274.path3	chr7	32592774	32661433	Parent=Scaffold300794			MDP0000639274			MDP0000639274	chr10	15804885	15805643	759	AT4G23160.1	Arabidopsis thaliana	protein kinase family protein	43	207	117	1	1	206	348	554	2e-48	189
MDP0000658523	MDC002548.156	Malus_x_domestica_v3.0.a1	cDNA_match	66425	67255	94	-	ID=MDP0000658523.path2	chr7	32592774	32661433	Parent=Scaffold300794		MDP0000658523				MDP0000658523	chr2	8252020	8252850	831	AT4G23160.1	Arabidopsis thaliana	protein kinase family protein	44.49	227	125	1	3	228	326	552	1e-54	209
MDP0000666048	MDC002548.156	Malus_x_domestica_v3.0.a1	cDNA_match	66781	67134	95	-	ID=MDP0000666048.path3	chr7	32592774	32661433	Parent=Scaffold300794			MDP0000666048			MDP0000666048	chr1	26307079	26307429	351	ATMG00810.1	Arabidopsis thaliana	hypothetical protein	46.53	101	52	2	12	112	101	199	3e-23	103
MDP0000700958	MDC002548.156	Malus_x_domestica_v3.0.a1	cDNA_match	67547	68179	100	-	ID=MDP0000700958.path1	chr7	32592774	32661433	Parent=Scaffold300794	MDP0000700958					MDP0000700958	chr7	24761970	24762602	633	AT4G23160.1	Arabidopsis thaliana	protein kinase family protein	42.04	157	91	0	49	205	60	216	2e-41	166
MDP0000942493	MDC002548.156	Malus_x_domestica_v3.0.a1	cDNA_match	28184	28308	100	+	ID=MDP0000942493.path1	chr7	32592774	32661433	Parent=Scaffold300794	MDP0000942493					MDP0000942493	chr7	24722607	24725276	2670	AT5G53340.1	Arabidopsis thaliana	galactosyltransferase family protein	68.55	318	100	0	25	342	17	334	1e-134	476
MDP0000197502	MDC013545.339	Malus_x_domestica_v3.0.a1	cDNA_match	2966	3186	100	-	ID=MDP0000197502.path1	chr7	32661885	32665896	Parent=Scaffold300794	MDP0000197502					MDP0000197502	chr7	24764344	24766720	2377	ATMG00710.1	Arabidopsis thaliana	hypothetical protein	39.19	74	42	1	1	74	13	83	4e-07	52
MDP0000542042	MDC013545.339	Malus_x_domestica_v3.0.a1	cDNA_match	2144	2843	94	-	ID=MDP0000542042.path3	chr7	32661885	32665896	Parent=Scaffold300794			MDP0000542042			MDP0000542042	chr2	30532088	30532792	705	AT4G23160.1	Arabidopsis thaliana	protein kinase family protein	39.29	140	85	0	90	229	60	199	4e-32	134
MDP0000625922	MDC013545.339	Malus_x_domestica_v3.0.a1	cDNA_match	2029	2238	97	-	ID=MDP0000625922.path4	chr7	32661885	32665896	Parent=Scaffold300794				MDP0000625922		MDP0000625922	chr9	3236247	3236456	210	AT4G23160.1	Arabidopsis thaliana	protein kinase family protein	43.48	69	35	1	4	68	176	244	6e-13	68.9
MDP0000639274	MDC013545.339	Malus_x_domestica_v3.0.a1	cDNA_match	967	1725	98	-	ID=MDP0000639274.path4	chr7	32661885	32665896	Parent=Scaffold300794				MDP0000639274		MDP0000639274	chr10	15804885	15805643	759	AT4G23160.1	Arabidopsis thaliana	protein kinase family protein	43	207	117	1	1	206	348	554	2e-48	189
MDP0000666595	MDC013545.339	Malus_x_domestica_v3.0.a1	cDNA_match	967	3306	98	-	ID=MDP0000666595.path2	chr7	32661885	32665896	Parent=Scaffold300794		MDP0000666595				MDP0000666595	chr7	24764506	24766845	2340	AT4G23160.1	Arabidopsis thaliana	protein kinase family protein	39.89	529	309	3	211	730	23	551	1e-116	417
MDP0000700958	MDC013545.339	Malus_x_domestica_v3.0.a1	cDNA_match	2089	2721	98	-	ID=MDP0000700958.path2	chr7	32661885	32665896	Parent=Scaffold300794		MDP0000700958				MDP0000700958	chr7	24761970	24762602	633	AT4G23160.1	Arabidopsis thaliana	protein kinase family protein	42.04	157	91	0	49	205	60	216	2e-41	166
MDP0000236223	MDC002657.162	Malus_x_domestica_v3.0.a1	cDNA_match	14978	15163	96	+	ID=MDP0000236223.path3	chr7	32743753	32771582	Parent=Scaffold300794			MDP0000236223			MDP0000236223	chr1	27772267	27776059	3793	AT5G53180.1	Arabidopsis thaliana	PTB2 (POLYPYRIMIDINE TRACT-BINDING PROTEIN 2); RNA binding / nucleic acid binding / nucleotide binding	80.24	339	44	2	1	316	1	339	1e-148	523
MDP0000269393	MDC002657.162	Malus_x_domestica_v3.0.a1	cDNA_match	11440	11796	100	+	ID=MDP0000269393.path1	chr7	32743753	32771582	Parent=Scaffold300794	MDP0000269393					MDP0000269393	chr7	24856842	24864441	7600	AT5G53180.1	Arabidopsis thaliana	PTB2 (POLYPYRIMIDINE TRACT-BINDING PROTEIN 2); RNA binding / nucleic acid binding / nucleotide binding	89.38	339	36	0	316	654	1	339	8e-175	610
MDP0000434532	MDC002657.162	Malus_x_domestica_v3.0.a1	cDNA_match	24316	24375	100	-	ID=MDP0000434532.path1	chr7	32743753	32771582	Parent=Scaffold300794	MDP0000434532					MDP0000434532	chr7	24865125	24869777	4653	AT5G53160.2	Arabidopsis thaliana	unknown protein	82.25	169	30	0	53	221	17	185	1e-82	302
MDP0000831937	MDC002657.162	Malus_x_domestica_v3.0.a1	cDNA_match	3780	4493	100	+	ID=MDP0000831937.path1	chr7	32743753	32771582	Parent=Scaffold300794	MDP0000831937					MDP0000831937	chr7	24849182	24851478	2297	AT5G24120.1	Arabidopsis thaliana	SIGE (SIGMA FACTOR E); DNA binding / DNA-directed RNA polymerase/ sigma factor/ transcription factor	64.5	524	174	6	1	519	1	517	0	655
MDP0000167223	MDC000314.234	Malus_x_domestica_v3.0.a1	cDNA_match	5935	6088	98	-	ID=MDP0000167223.path4	chr7	32760617	32768312	Parent=Scaffold300794				MDP0000167223		MDP0000167223	chr10	29767929	29769803	1875	AT4G05360.1	Arabidopsis thaliana	zinc knuckle (CCHC-type) family protein	26.37	311	144	10	168	438	379	644	5e-13	72.8
MDP0000511511	MDC000314.234	Malus_x_domestica_v3.0.a1	cDNA_match	4292	6163	97	-	ID=MDP0000511511.path4	chr7	32760617	32768312	Parent=Scaffold300794				MDP0000511511		MDP0000511511	chr4	11537311	11541207	3897	AT4G05360.1	Arabidopsis thaliana	zinc knuckle (CCHC-type) family protein	26.9	316	147	11	308	584	379	649	2e-13	74.7
MDP0000168039	MDC003266.977	Malus_x_domestica_v3.0.a1	cDNA_match	1443	1674	100	+	ID=MDP0000168039.path1	chr7	32766633	32773193	Parent=Scaffold300794	MDP0000168039					MDP0000168039	chr7	24869725	24871603	1879	AT4G05360.1	Arabidopsis thaliana	zinc knuckle (CCHC-type) family protein	26.09	322	152	11	157	437	373	649	3e-13	73.6
MDP0000172571	MDC003266.977	Malus_x_domestica_v3.0.a1	cDNA_match	1443	1646	98	+	ID=MDP0000172571.path3	chr7	32766633	32773193	Parent=Scaffold300794			MDP0000172571			MDP0000172571	chr14	811264	813010	1747	AT4G05360.1	Arabidopsis thaliana	zinc knuckle (CCHC-type) family protein	27.98	168	88	7	229	376	501	655	5e-07	52.8
MDP0000511511	MDC003266.977	Malus_x_domestica_v3.0.a1	cDNA_match	1368	3240	98	+	ID=MDP0000511511.path2	chr7	32766633	32773193	Parent=Scaffold300794		MDP0000511511				MDP0000511511	chr4	11537311	11541207	3897	AT4G05360.1	Arabidopsis thaliana	zinc knuckle (CCHC-type) family protein	26.9	316	147	11	308	584	379	649	2e-13	74.7
MDP0000219226	MDC000103.350	Malus_x_domestica_v3.0.a1	cDNA_match	3674	4069	99	-	ID=MDP0000219226.path2	chr7	32782106	32787093	Parent=Scaffold300794		MDP0000219226				MDP0000219226	chr14	10645996	10646391	396	ATMG00810.1	Arabidopsis thaliana	hypothetical protein	44.34	106	55	3	7	110	26	129	3e-19	90.5
MDP0000256190	MDC002657.159	Malus_x_domestica_v3.0.a1	cDNA_match	1456	1680	100	+	ID=MDP0000256190.path1	chr7	32785820	32821011	Parent=Scaffold300794	MDP0000256190					MDP0000256190	chr7	24888925	24894784	5860	AT5G53140.1	Arabidopsis thaliana	protein phosphatase 2C, putative / PP2C, putative	59.21	407	98	4	136	530	1	351	3e-132	469
MDP0000256191	MDC002657.159	Malus_x_domestica_v3.0.a1	cDNA_match	13238	13565	100	-	ID=MDP0000256191.path1	chr7	32785820	32821011	Parent=Scaffold300794	MDP0000256191					MDP0000256191	chr7	24895411	24901034	5624	AT3G61700.1	Arabidopsis thaliana	unknown protein	53.41	337	128	9	110	421	7	339	3e-86	315
MDP0000256194	MDC002657.159	Malus_x_domestica_v3.0.a1	cDNA_match	27726	27845	100	+	ID=MDP0000256194.path1	chr7	32785820	32821011	Parent=Scaffold300794	MDP0000256194					MDP0000256194	chr7	24915195	24921508	6314	AT1G78090.1	Arabidopsis thaliana	ATTPPB (TREHALOSE-6-PHOSPHATE PHOSPHATASE); trehalose-phosphatase	50.75	333	146	3	63	388	42	363	9e-94	340
MDP0000400366	MDC002657.159	Malus_x_domestica_v3.0.a1	cDNA_match	19852	22143	89	+	ID=MDP0000400366.path2	chr7	32785820	32821011	Parent=Scaffold300794		MDP0000400366				MDP0000400366	chr1	27818531	27820918	2388	AT5G53150.1	Arabidopsis thaliana	heat shock protein binding / unfolded protein binding	39.02	779	384	16	1	774	1	693	9e-140	494
MDP0000435782	MDC002657.159	Malus_x_domestica_v3.0.a1	cDNA_match	17570	17717	100	+	ID=MDP0000435782.path1	chr7	32785820	32821011	Parent=Scaffold300794	MDP0000435782					MDP0000435782	chr7	24905039	24915068	10030	AT5G53150.1	Arabidopsis thaliana	heat shock protein binding / unfolded protein binding	56.47	255	103	4	559	805	448	702	1e-85	314
MDP0000862352	MDC002657.159	Malus_x_domestica_v3.0.a1	cDNA_match	16386	16561	100	-	ID=MDP0000862352.path1	chr7	32785820	32821011	Parent=Scaffold300794	MDP0000862352					MDP0000862352	chr7	24903275	24904030	756	AT2G31740.1	Arabidopsis thaliana	methyltransferase	56.84	95	41	0	76	170	72	166	7e-29	123
MDP0000141136	MDC015729.132	Malus_x_domestica_v3.0.a1	cDNA_match	1498	1629	100	+	ID=MDP0000141136.path1	chr7	32821012	32841397	Parent=Scaffold300794	MDP0000141136					MDP0000141136	chr7	24924159	24927773	3615	AT5G53130.1	Arabidopsis thaliana	CNGC1 (CYCLIC NUCLEOTIDE GATED CHANNEL 1); calmodulin binding / cation channel/ cyclic nucleotide binding / intracellular cyclic nucleotide activated cation channel/ inward rectifier potassium channel	79.32	706	137	6	89	786	12	716	0	1122
MDP0000141137	MDC015729.132	Malus_x_domestica_v3.0.a1	cDNA_match	6936	7012	100	+	ID=MDP0000141137.path1	chr7	32821012	32841397	Parent=Scaffold300794	MDP0000141137					MDP0000141137	chr7	24929597	24931226	1630	AT5G53040.1	Arabidopsis thaliana	RWP-RK domain-containing protein	50.77	130	38	1	146	275	148	251	8e-31	130
MDP0000252209	MDC015729.132	Malus_x_domestica_v3.0.a1	cDNA_match	10530	11065	100	-	ID=MDP0000252209.path1	chr7	32821012	32841397	Parent=Scaffold300794	MDP0000252209					MDP0000252209	chr7	24932253	24933726	1474	AT5G53030.1	Arabidopsis thaliana	unknown protein	43.51	154	71	7	5	148	13	160	2e-15	79.7
MDP0000252210	MDC015729.132	Malus_x_domestica_v3.0.a1	cDNA_match	17545	18736	100	-	ID=MDP0000252210.path1	chr7	32821012	32841397	Parent=Scaffold300794	MDP0000252210					MDP0000252210	chr7	24938669	24941397	2729	AT5G53020.1	Arabidopsis thaliana	unknown protein	42.49	772	365	14	43	797	3	712	6e-124	442
MDP0000819495	MDC015729.132	Malus_x_domestica_v3.0.a1	cDNA_match	1844	1872	100	+	ID=MDP0000819495.path3	chr7	32821012	32841397	Parent=Scaffold300794			MDP0000819495			MDP0000819495	chr1	27871985	27875212	3228	AT5G53130.1	Arabidopsis thaliana	CNGC1 (CYCLIC NUCLEOTIDE GATED CHANNEL 1); calmodulin binding / cation channel/ cyclic nucleotide binding / intracellular cyclic nucleotide activated cation channel/ inward rectifier potassium channel	80.75	722	123	8	1	712	1	716	0	1158
MDP0000951918	MDC015729.132	Malus_x_domestica_v3.0.a1	cDNA_match	1844	1872	100	+	ID=MDP0000951918.path3	chr7	32821012	32841397	Parent=Scaffold300794			MDP0000951918			MDP0000951918	chr1	27855091	27858318	3228	AT5G53130.1	Arabidopsis thaliana	CNGC1 (CYCLIC NUCLEOTIDE GATED CHANNEL 1); calmodulin binding / cation channel/ cyclic nucleotide binding / intracellular cyclic nucleotide activated cation channel/ inward rectifier potassium channel	80.75	722	123	8	1	712	1	716	0	1158
MDP0000398296	MDC000226.368	Malus_x_domestica_v3.0.a1	cDNA_match	598	2137	97	-	ID=MDP0000398296.path5	chr7	32840293	32843821	Parent=Scaffold300794					MDP0000398296	MDP0000398296	chr2	8274630	8276168	1539	ATMG00300.1	Arabidopsis thaliana	hypothetical protein	45.45	121	61	1	392	512	28	143	1e-19	95.1
MDP0000420630	MDC000226.368	Malus_x_domestica_v3.0.a1	cDNA_match	332	1198	99	-	ID=MDP0000420630.path3	chr7	32840293	32843821	Parent=Scaffold300794			MDP0000420630			MDP0000420630	chr9	30307208	30308074	867	ATMG00300.1	Arabidopsis thaliana	hypothetical protein	42.02	119	64	1	80	198	29	142	2e-16	83.2
MDP0000491278	MDC000226.368	Malus_x_domestica_v3.0.a1	cDNA_match	1565	2137	100	-	ID=MDP0000491278.path1	chr7	32840293	32843821	Parent=Scaffold300794	MDP0000491278					MDP0000491278	chr7	24941958	24944079	2122	ATMG00300.1	Arabidopsis thaliana	hypothetical protein	44.17	120	62	1	326	445	29	143	2e-18	90.9
MDP0000515039	MDC000226.368	Malus_x_domestica_v3.0.a1	cDNA_match	732	1138	97	-	ID=MDP0000515039.path4	chr7	32840293	32843821	Parent=Scaffold300794				MDP0000515039		MDP0000515039	chr14	25197960	25198355	396	ATMG00300.1	Arabidopsis thaliana	hypothetical protein	41.79	67	34	1	60	126	29	90	5e-08	53.1
MDP0000181302	MDC007426.287	Malus_x_domestica_v3.0.a1	cDNA_match	3182	3377	98	-	ID=MDP0000181302.path2	chr7	32862930	32869859	Parent=Scaffold300794		MDP0000181302				MDP0000181302	chr7	24973212	24974494	1283	AT1G64790.2	Arabidopsis thaliana		55.38	65	28	1	92	155	724	788	1e-10	62.4
[truncated: 46 more rows]

## Sheet: QTL_LG8_11-47cM
	Apple Genome version 3																	Apple Genome version 1
[truncated: 2,331 more rows]

## Sheet: QTL_LG9_2-10cM
	Apple Genome Version 3																	Apple Genome Version 1
[truncated: 623 more rows]

[truncated: 3 more sheets: QTL_LG10_22-34cM, QTL_LG12_43-67cM, QTL_LG15_105-111cM]
